# Supplementary material for: Physiological and Proteomic Insights into Melatonin-Mediated Regulation of Copper Toxicity in the Crayfish Procambarus clarkii
Source: Int J Mol Sci. 2026 Jun 9;27(12):5236. doi: 10.3390/ijms27125236 (PMC13299147; doi:10.3390/ijms27125236)
Supplement: Supplementary file 1 [file ijms-27-05236-s001.zip › Table S1.xlsx]

## Sheet: Sheet1
Table S1. List of primers used in this study.
Accession_id	Primer namea	Sequence(5'-3')	Length	Purpose
XP_045600153.2	qHmt-1-F	ACACATGCGGTTGTCTGCTA	20	qRT-PCR
	qHmt-1-R	ATGTTGACCCTTGACTGCCC	20	qRT-PCR
XP_045621631.1	qLOC123772475-F	CTCCCGCCATCACTTCTCTTG	21	qRT-PCR
	qLOC123772475-R	ATATCACCTGCACACCTCTACTC	23	qRT-PCR
XP_069159719.1	qLOC123772628-F	GTATCCGCGAGGCCAAAATC	20	qRT-PCR
	qLOC123772628-R	AAGGAGAGGTCCCAGGTGTC	20	qRT-PCR
XP_069191601.1	qLOC123765248-F	TGGTGAGAGCCAGGTCAGTTG	21	qRT-PCR
	qLOC123765248-R	GGTTCGTCATTCTGAGGTTCG	21	qRT-PCR
XP_045620413.1	qND-SGDH-F	CAATGCTTGGCTATTATTCGGC	22	qRT-PCR
	qND-SGDH-R	GCATGTCCTTGTACTTGTGCC	21	qRT-PCR
XP_069167965.1	qRtcB-F	CACTCTTCTCGATACTCTTCCTTGA	25	qRT-PCR
	qRtcB-R	GAAACCCTTCTTGATGCGCC	20	qRT-PCR
XP_069177859.1	qLOC123746403-F	ACACACAAGGGACACCCACT	20	qRT-PCR
	qLOC123746403-R	ACAGCGCAGAGTTCCTCATAAT	22	qRT-PCR
XP_045597378.1	qLOC123757613-F	GCCTTCCACAACAACTTGCG	20	qRT-PCR
	qLOC123757613-R	ACAGGAATGTCTCCACAACCATTA	24	qRT-PCR
XP_069189542.1	qLOC123765031-F	GGCCTGCTCTATGCCACTAA	20	qRT-PCR
	qLOC123765031-R	TACTGCCCGTTACCACTGC	19	qRT-PCR
a Abbreviations: F, forward primer; R, reverse primer.
