# Supplementary material for: Physiological and Proteomic Insights into Melatonin-Mediated Regulation of Copper Toxicity in the Crayfish Procambarus clarkii
Source: Int J Mol Sci. 2026 Jun 9;27(12):5236. doi: 10.3390/ijms27125236 (PMC13299147; doi:10.3390/ijms27125236)
Supplement: Supplementary file 1 [file ijms-27-05236-s001.zip › Table S2.xlsx]

## Sheet: Sheet1
Table S2. Summary of the quantified proteins identified via proteomics in the hepatopancreas of Procambarus clarkii exposed to copper stress with exogenous melatonin application for 24 h.
Accession_id	Description	Peptide	AAs	MW[kDa]	calc.pi	Symbol	Protein Name	Entrez ID	Con_1	Con_2	Con_3	MT_1	MT_2	MT_3	Cu_1	Cu_2	Cu_3	Cu+MT_1	Cu+MT_2	Cu+MT_3
XP_045580972.1	microsomal glutathione S-transferase 1 [Procambarus clarkii]	3	144	16.4	9.71783	-	-	-	5341.78	5567.26	4011.7	4540.54	3711.18	4817.77	8478.13	2652.98	3011.79	6664.84	5475.32	3876.62
XP_045580988.1	pyrroline-5-carboxylate reductase 3 isoform X1 [Procambarus clarkii]	3	273	28.3	6.48785	-	-	-	674.427	524.942	603.271	416.397	403.826	917.42	755.372	851.576	481.036	645.096	1011.82	457.586
XP_045580992.1	glutathione S-transferase 1-1 [Procambarus clarkii]	8	216	24.1	7.60638	-	-	-	49241.7	46496.5	56106.1	50770.7	58690.1	53631.2	36745.1	61833.3	66310.9	38154.6	56566.9	59572.5
XP_045581001.1	nuclear cap-binding protein subunit 1 [Procambarus clarkii]	6	789	92.5	6.05768	-	-	-	956.209	788.074	762.212	1005.49	789.628	836.518	704.046	1042.98	1043.64	566.89	787.61	852.876
XP_045581004.2	LOW QUALITY PROTEIN: dnaJ homolog subfamily C member 2 [Procambarus clarkii]	1	618	72.3	8.35956	-	-	-	139.939	200.186	154.171	0.1	0.1	0.1	403.025	594.243	473.242	0.1	0.1	0.1
XP_045581026.1	acid ceramidase isoform X1 [Procambarus clarkii]	13	393	44.4	5.28229	-	-	-	1092.48	1354.77	1319.07	913.943	1153.03	1451.68	1908.77	1008.81	1632.19	1033.17	1733.24	1966.77
XP_045581040.1	putative histone H3.3-like type 3 isoform X1 [Procambarus clarkii]	3	186	21	9.94183	-	-	-	119.991	123.068	162.711	71.5846	125.018	223.469	391.897	228.309	100.765	211.209	273.478	207.491
XP_045581052.1	uncharacterized protein [Procambarus clarkii]	2	678	75	5.85944	-	-	-	453.069	576.459	283.625	386.831	536.655	382.576	637.459	572.98	314.219	535.698	715.085	435.759
XP_045581056.2	beta-galactosidase isoform X1 [Procambarus clarkii]	6	651	72.8	6.24335	-	-	-	582.172	799.115	521.508	590.256	433.221	280.911	530.431	683.813	938.175	459.601	371.046	396.909
XP_045581058.1	acid ceramidase isoform X2 [Procambarus clarkii]	4	388	44.5	5.74689	-	-	-	1198.81	1249.46	1255.04	516.422	254.061	836.003	746.741	693.948	1150.73	846.583	1149.79	1116.82
XP_045581065.2	protein mono-ADP-ribosyltransferase PARP12-like isoform X1 [Procambarus clarkii]	1	900	102.1	8.36066	-	-	-	104.645	195.591	168.688	66.4696	190.287	122.945	148.159	55.6787	150.195	0.1	0.1	0.1
XP_045581106.1	casein kinase II subunit alpha isoform X1 [Procambarus clarkii]	9	385	45.3	7.336	-	-	-	1262.31	1302.48	1112.62	844.385	1400.41	1022.67	1869.85	1020.75	1455.83	805.499	1174.62	1423.98
XP_045581166.1	lysophosphatidylserine lipase ABHD12 [Procambarus clarkii]	6	355	40.4	8.32574	-	-	-	3941.23	4317.4	3713.42	4465.46	4148	3318.33	3789.88	4616.15	4931.65	3300.75	3216.61	2889.2
XP_045581168.1	glucose-6-phosphate isomerase [Procambarus clarkii]	13	555	62.1	6.45001	-	-	-	9420.13	10818.7	9648.17	8640.5	9233.9	8154.26	8901.74	10431	8795.48	9397.06	6771.09	7822.15
XP_045581184.1	ribose-phosphate pyrophosphokinase 1 isoform X1 [Procambarus clarkii]	7	404	43.5	6.27679	-	-	-	193.361	287.893	322.174	289.939	227.155	209.23	534.855	246.75	297.487	253.194	272.118	268.866
XP_045581185.1	metaxin-2 [Procambarus clarkii]	4	283	31.8	5.12347	-	-	-	1485.35	1742.86	1769.53	1588.9	1248.06	1643.08	1449.3	1522.82	1903.77	1324.63	1598.57	1553.4
XP_045581192.2	uncharacterized protein [Procambarus clarkii]	2	286	31.7	4.25787	-	-	-	1550.37	1760.11	2774.62	1485.37	1496.73	2336.77	1665.36	1642.57	1781.69	1534.25	1878.74	2294.27
XP_045581195.2	uncharacterized protein [Procambarus clarkii]	22	1359	150.3	6.12128	-	-	-	1337.7	1659.61	1108.48	988.156	1748.53	1709.08	1965.13	1109.63	1682.41	2383.23	1528.57	2281.17
XP_045581201.2	uncharacterized protein [Procambarus clarkii]	7	888	98.4	6.09051	-	-	-	659.326	567.246	386.39	745.677	436.001	705.559	872.904	367.674	522.724	743.386	591.665	666.27
XP_045581204.2	glutathione S-transferase theta-1 [Procambarus clarkii]	10	221	25.1	6.65399	-	-	-	4938.63	4409.46	5511.37	10555.6	7011.6	9975.58	6501.88	9711.61	6417.33	7345.58	10482.7	8566.08
XP_045581226.1	elongin-B isoform X2 [Procambarus clarkii]	4	133	15.2	4.92779	-	-	-	2473.15	2162.21	2062.33	1949.37	2040.26	2319.81	2698.78	1768.7	2046.82	2030.53	2545.97	3002.07
XP_045581236.1	cytochrome c oxidase subunit 5B, mitochondrial [Procambarus clarkii]	4	120	13.6	8.57257	-	-	-	5547.33	5548.56	7235.73	5188.27	3151.93	5356.89	7785.74	4677.19	5398.75	4363.56	5738.64	6450.2
XP_045581253.2	serine beta-lactamase-like protein LACTB, mitochondrial [Procambarus clarkii]	13	665	74.8	8.10443	-	-	-	2193.18	2146.49	1900.41	1954.08	2013.95	2409.47	3771.76	1770.37	1769.26	1476.87	4084.68	2084.4
XP_045581268.1	double-stranded RNA-specific editase 1 isoform X2 [Procambarus clarkii]	1	703	76.5	6.99237	-	-	-	60.3951	154.28	131.423	0.1	0.1	0.1	111.54	44.0747	116.757	74.2772	121.336	99.8661
XP_045581278.2	UBX domain-containing protein 1 isoform X1 [Procambarus clarkii]	5	355	39.7	5.4151	-	-	-	323.541	368.284	282.146	288.274	234.716	485.15	470.936	299.059	280.11	383.541	415.474	515.172
XP_045581282.2	oplophorus-luciferin 2-monooxygenase non-catalytic subunit [Procambarus clarkii]	6	360	40.8	4.45245	-	-	-	5574.4	5877.27	5868.97	8219.17	8739.22	6729.61	4431.15	7189.77	9029.76	6681.99	4930.31	6639.49
XP_045581283.2	acid sphingomyelinase-like phosphodiesterase 3b isoform X1 [Procambarus clarkii]	12	483	54.8	8.29791	-	-	-	1297.55	1575.39	733.627	926.605	1301.99	1139.22	1156.8	1074.77	1684.26	994.128	1061.19	1392.55
XP_045581360.1	casein kinase I [Procambarus clarkii]	4	329	37.9	9.5639	-	Casein kinase I	-	847.137	940.104	526.472	788.231	733.179	604.782	1203.72	584.946	410.485	587.94	1000.94	772.179
XP_045581413.2	cysteine protease ATG4B isoform X2 [Procambarus clarkii]	8	403	46.9	5.05707	-	-	-	677.924	669.141	415.935	837.394	634.762	528.722	1115.94	326.192	611.082	778.039	840.155	554.197
XP_045581500.1	acylglycerol kinase, mitochondrial isoform X1 [Procambarus clarkii]	8	454	50.7	7.94183	-	-	-	374.225	202.023	570.706	221.4	278.047	452.904	292.216	440.317	332.529	372.266	521.516	700.945
XP_045581524.1	sterol O-acyltransferase 1 isoform X2 [Procambarus clarkii]	3	554	64.8	6.54315	-	-	-	915.64	1104.67	1440.01	1073.85	557.71	900.397	1014.97	978.456	1663.9	1061.8	1021.3	888.195
XP_045581527.1	protein lethal(2)essential for life isoform X1 [Procambarus clarkii]	2	259	28.1	5.55182	-	-	-	454.525	905.126	518.398	362.01	184.592	346.27	1689.27	426.116	613.211	835.694	783.392	744.784
XP_045581532.2	methylosome protein WDR77 isoform X1 [Procambarus clarkii]	3	353	38.7	4.62799	-	-	-	90.6134	182.862	232.693	208.7	212.508	160.151	218.447	149.695	183.753	180.709	92.1156	173.954
XP_045581542.1	copine-8 isoform X1 [Procambarus clarkii]	15	564	62.4	6.07172	-	-	-	4478.42	5031.44	5196.39	3242.77	3530.65	4038.21	4971.92	3740.56	4984.69	4652.89	3869.17	4884.29
XP_045581547.2	WASH complex subunit 5 [Procambarus clarkii]	4	1161	130.5	7.36359	-	-	-	146.879	217.955	255.974	494.641	375.351	506.172	207.582	222.749	217.004	216.052	191.704	95.4028
XP_045581567.2	uncharacterized protein [Procambarus clarkii]	6	359	39.5	4.65301	-	-	-	273.06	256.97	322.909	219.993	398.784	312.206	434.614	414.43	254.722	155.071	308.231	513.711
XP_045581569.1	proteasome subunit alpha type-7 [Procambarus clarkii]	7	250	27.9	6.55316	-	-	-	2095.55	2378.99	2319.29	2142.94	2453.01	2012.07	2125.12	2497.42	2664.35	2036.21	2286.82	2245.91
XP_045581577.2	aminoacyl tRNA synthase complex-interacting multifunctional protein 1 [Procambarus clarkii]	10	316	34.9	8.79657	-	-	-	864.152	777.416	408.149	1351.31	709.887	835.272	1248	535.121	471.57	884.877	1042.75	620.402
XP_045581578.2	methylmalonic aciduria type A protein, mitochondrial isoform X1 [Procambarus clarkii]	3	377	41.3	9.3244	-	-	-	291.35	277.917	526.877	367.837	350.52	307.81	271.512	604.258	424.785	333.907	374.532	287.699
XP_045581582.1	lipoyl synthase, mitochondrial [Procambarus clarkii]	1	398	44.5	9.16083	-	-	-	0.1	0.1	0.1	124.506	127.926	127.05	213.966	156.155	130.604	231.323	271.058	29.7409
XP_045581583.1	dynein light chain 1, cytoplasmic isoform X1 [Procambarus clarkii]	3	100	11.5	7.66278	-	-	-	1186.85	1287.34	1416.98	1136.43	424.885	1088.6	2694.29	813.519	817.556	1176.9	1713.04	1812.86
XP_045581586.1	lipoyl amidotransferase LIPT1, mitochondrial [Procambarus clarkii]	5	389	43.5	9.14349	-	-	-	769.173	726.911	854.631	723.374	1073.57	793.913	543.532	1087.8	1086.98	832.796	823.641	644.593
XP_045581587.1	cytochrome b-c1 complex subunit 7 [Procambarus clarkii]	5	115	13.7	8.66339	-	-	-	3177.91	3410.48	4532.91	3940.27	3961.81	4793.99	5412.96	4838.83	2636.16	2982.77	4730.6	4237.19
XP_045581601.2	uncharacterized protein [Procambarus clarkii]	8	840	92.5	8.04486	-	-	-	1102	1247.67	651.192	1069.48	993.179	790.164	1252.87	794.297	500.635	1217.86	1315.89	919.314
XP_045581617.2	UTP--glucose-1-phosphate uridylyltransferase [Procambarus clarkii]	13	516	58.1	6.48334	-	-	-	3498.56	3338.71	1830.14	5368.37	2595.51	3274.76	7439.85	4124.9	3098.36	3917.91	3994.23	3557.06
XP_045581619.2	uncharacterized protein [Procambarus clarkii]	2	640	73	7.34601	-	-	-	184.406	201.452	130.321	52.7493	22.8432	207.42	322.46	215.651	488.042	399.354	296.962	193.134
XP_045581628.1	large ribosomal subunit protein uL24 [Procambarus clarkii]	3	144	16.9	10.6811	-	-	-	4361.75	4791.99	6010.8	5173.76	5223.22	3991.16	4558.67	4288.45	4771	4334.69	3861.83	4382.84
XP_045581636.1	short/branched chain specific acyl-CoA dehydrogenase, mitochondrial isoform X1 [Procambarus clarkii]	1	432	47.1	6.22516	-	-	-	207.959	160.381	183.628	0.1	0.1	0.1	170.739	116.052	120.168	180.399	422.663	376.541
XP_045581637.2	fatty-acid amide hydrolase 2 isoform X1 [Procambarus clarkii]	13	562	62.4	7.90326	-	-	-	4851.77	4533.67	5347.43	4596.42	4133.01	4730.6	5827.08	6272.25	5536.87	3758.02	5110.29	5194.75
XP_045581651.2	uncharacterized protein [Procambarus clarkii]	2	541	61.3	6.7298	-	-	-	533.074	603.4	627.241	385.496	643.735	478.763	425.467	749.963	784.223	387.231	556.467	540.679
XP_045581661.1	cytochrome c oxidase assembly factor 5 [Procambarus clarkii]	2	82	9.6	9.13092	-	-	-	252.473	388.035	242.17	552.562	365.266	282.694	646.613	132.663	214.785	242.303	327.04	296.675
XP_045581686.1	thymidine phosphorylase isoform X1 [Procambarus clarkii]	13	455	48.1	5.46735	-	-	-	2566.58	1705.28	3997	4348.98	2936.67	2818.88	2509.36	2273.54	3161.48	2926.17	2472.93	3836
XP_045581731.1	putative pre-mRNA-splicing factor ATP-dependent RNA helicase PRP1 isoform X1 [Procambarus clarkii]	4	746	85.1	7.17303	-	-	-	483.216	304.045	196.233	488.093	510.551	450.716	752.606	413.801	422.6	441.087	436.009	409.55
XP_045581743.1	KICSTOR complex protein ITFG2 [Procambarus clarkii]	1	493	54.5	4.98492	-	-	-	241.971	288.063	143.123	288.689	224.099	135.092	0.1	0.1	0.1	204.424	97.5367	122.853
XP_045581755.1	programmed cell death protein 4 [Procambarus clarkii]	2	457	51	5.48907	-	-	-	786.813	828.991	518.726	1114.28	479.12	530.909	949.199	729.601	780.947	797.477	503.251	885.192
XP_045581757.2	uncharacterized protein [Procambarus clarkii]	9	467	55.3	5.95575	-	-	-	1785.28	1985.14	1408.01	1664.22	1222.75	2068.54	2778.55	1174.86	1038.42	2245.77	2477.44	1267.51
XP_045581780.1	actin, clone 403 [Procambarus clarkii]	21	376	41.9	5.2962	-	Beta-actin	-	328400	363330	272445	256933	263583	310256	358011	258757	278350	298902	365719	321146
XP_045581783.1	bleomycin hydrolase [Procambarus clarkii]	12	461	52.9	5.72113	-	-	-	657.268	717.92	606.685	667.704	567.441	613.872	659.51	679.06	818.469	632.493	674.6	804.883
XP_045581784.1	glycerol-3-phosphate acyltransferase 3 isoform X1 [Procambarus clarkii]	11	544	62.1	6.57806	-	-	-	1290.52	1309.9	830.849	1955.57	1568.42	1237.3	1841.36	896.973	1139.27	1864.82	1460.35	1260.55
XP_045581790.2	GRIP and coiled-coil domain-containing protein 2 [Procambarus clarkii]	3	2017	230.2	5.08514	-	-	-	123.118	172.242	161.611	95.4711	177.885	158.599	291.527	138.637	199.884	174.232	155.398	89.6991
XP_045581797.1	nuclear pore complex protein Nup93 isoform X1 [Procambarus clarkii]	4	833	92.1	6.23468	-	-	-	538.55	775.496	613.919	808.311	687.379	687.558	1018.92	513.133	978.677	618.785	695.04	698.441
XP_045581819.2	phenoloxidase-activating factor 2 [Procambarus clarkii]	3	408	43.4	7.00922	-	-	-	393.749	164.918	187.343	295.796	609.283	443.639	515.787	422.673	330.906	293.613	137.002	439.413
XP_045581882.1	alpha-(1,6)-fucosyltransferase isoform X1 [Procambarus clarkii]	2	604	68.1	7.09845	-	-	-	158.776	201.408	253.953	167.056	191.332	180.656	266.459	108.559	167.434	151.605	216.586	232.167
XP_045581884.1	SH2/SH3 adapter protein dreadlocks isoform X1 [Procambarus clarkii]	3	430	48.1	8.22931	-	-	-	230.977	310.591	205.465	202.768	238.697	300.844	256.509	121.903	148.868	193.698	209.415	236.206
XP_045581896.1	transmembrane protein 11, mitochondrial isoform X1 [Procambarus clarkii]	1	180	20.2	6.2879	-	-	-	0.1	0.1	0.1	0.1	0.1	0.1	288.181	255.501	267.155	95.7056	101.402	64.5569
XP_045581921.1	UDP-N-acetylglucosamine--dolichyl-phosphate N-acetylglucosaminephosphotransferase isoform X1 [Procambarus clarkii]	4	430	48	8.92084	-	-	-	1553.34	1567.95	1867.97	1558.8	2442.9	2226.87	1690.09	3624.16	2143.08	1341.76	1486.09	1643.82
XP_045581925.1	histone H2A isoform X1 [Procambarus clarkii]	4	215	23	10.0706	-	-	-	40780.5	38914.1	33179.7	30571.3	26573.6	35660.4	50444	19047.9	22534.9	29093.7	38777.9	44950.8
XP_045581927.1	ubiquitin-conjugating enzyme E2-17 kDa isoform X2 [Procambarus clarkii]	2	148	16.7	6.81879	-	-	-	6010.47	7699.17	6019.73	5130.9	6133.02	5280.97	5389.57	5370.33	5500.63	5258.67	5328.2	5523.21
XP_045581930.1	hydroxylysine kinase isoform X1 [Procambarus clarkii]	15	396	45.4	5.55377	-	-	-	2701.02	3008.4	2910.27	2228.98	1656.89	1649.08	2420.41	2268.34	2686.46	2197.98	1926.12	2089.91
XP_045581937.1	enoyl-CoA hydratase domain-containing protein 3, mitochondrial isoform X2 [Procambarus clarkii]	4	286	31.2	8.9671	-	-	-	2029.7	1679.62	1085.07	2074.92	2368.93	1930.07	2377.66	1169.67	756.318	1700.82	1524.31	1124.14
XP_045581941.1	ADP-ribosylation factor 1 [Procambarus clarkii]	7	182	20.7	6.15155	-	-	-	7024.79	9456.38	6188.13	3706.77	3295.29	6729.97	11019	4263.01	4685.51	6322.85	11714.5	13052.8
XP_045581962.1	nuclear pore complex protein Nup50 isoform X3 [Procambarus clarkii]	1	488	52.5	7.02801	-	-	-	390.756	573.128	715.726	687.569	769.526	584.143	453.432	798.496	472.665	583.81	494.68	528.011
XP_045581978.1	toll-interacting protein isoform X2 [Procambarus clarkii]	3	301	33.8	5.36578	-	-	-	388.915	576.219	298.828	337.662	681.383	593.475	723.736	331.603	298.893	501.752	471.839	522.367
XP_045581999.1	cytoplasmic phosphatidylinositol transfer protein 1 [Procambarus clarkii]	2	321	37.4	5.91925	-	-	-	324.4	333.295	294.05	142.277	360.473	251.522	243.766	322.878	446.389	211.367	178.021	382.068
XP_045582019.1	chemotaxis regulatory protein ChePep [Procambarus clarkii]	8	108	12.5	4.49164	-	-	-	4114.55	3601.28	2484.82	1854.76	1630.8	4241.6	6247.15	2709.65	2207.03	3417.25	3227.41	3334.6
XP_045582036.1	protein retinal degeneration B isoform X7 [Procambarus clarkii]	2	1308	144.9	6.12543	-	-	-	307.36	442.738	260.594	462.147	805.379	392.688	482.851	446.577	298.853	456.034	455.877	535.732
XP_045582057.2	mitochondrial import receptor subunit TOM70 [Procambarus clarkii]	14	574	64.8	5.6933	-	-	-	3480.73	3479.83	1769.6	5240.46	2643.44	3526.26	6403.39	3096.21	3205.38	4528.98	5173.47	3950.46
XP_045582062.1	guanine nucleotide-exchange factor SEC12 [Procambarus clarkii]	6	454	50.1	9.12994	-	-	-	978.872	835.201	1044.59	982.744	1171.8	1102.98	1093.91	1524.25	797.082	971.745	1117.44	1064.2
XP_045582064.1	leucine-rich repeat-containing protein 59 [Procambarus clarkii]	8	457	51.1	6.185	-	-	-	2575.7	2686.68	1956.53	2921.14	2442.54	2185.91	2272.42	2040.88	2351.49	2176.61	1866.46	2384.01
XP_045582067.1	zinc finger CCCH-type antiviral protein 1 isoform X1 [Procambarus clarkii]	9	1042	116.9	9.24078	-	-	-	633.56	662.039	266.674	912.511	433.176	492.923	1162.86	467.951	441.401	623.943	547.893	584.214
XP_045582083.1	serine protease HTRA2, mitochondrial isoform X3 [Procambarus clarkii]	4	450	49.1	8.8371	-	-	-	1029.45	1106.84	1231.88	878.406	715.404	1327.62	1303.4	904.234	959.383	763.881	1877.23	1099.79
XP_045582084.2	transport and Golgi organization protein 1 isoform X1 [Procambarus clarkii]	13	1597	177.2	4.58734	-	-	-	260.945	282.884	226.604	269.748	299.991	270.685	452.886	192.194	205.479	250.916	253.021	168.965
XP_045582087.1	85/88 kDa calcium-independent phospholipase A2 [Procambarus clarkii]	5	812	88.8	6.17609	-	-	-	621.613	799.453	566.972	440.523	753.655	486.271	466.043	468.477	744.09	256.424	666.347	551.606
XP_045582100.2	hemocytin [Procambarus clarkii]	63	5413	599.3	4.72833	-	-	-	2156.75	2162.91	1957.97	1169.91	2771.45	2130.66	2091.01	2036.16	2675.66	3021.4	2162.05	2775.79
XP_045582105.2	LOW QUALITY PROTEIN: hemocytin [Procambarus clarkii]	63	4253	472.3	4.96747	-	-	-	1176.07	1403.01	1188.25	814.414	1859.93	1433.32	1200.31	1233.53	1184.3	1261.05	649.382	2137.41
XP_045582110.2	uncharacterized protein [Procambarus clarkii]	4	1303	144.4	4.47308	-	-	-	141.937	88.3197	258.319	196.109	127.697	371.957	446.427	176.489	327.97	233.457	371.67	249.858
XP_045582119.1	DNA repair protein RAD51 homolog 2 isoform X1 [Procambarus clarkii]	1	369	41.3	6.42743	-	-	-	1472.82	1139.03	2548.85	4827.07	6425.69	2645.35	670.614	3911.75	3500.94	1411.58	1658.13	1380.41
XP_045582125.2	2',3'-cyclic-nucleotide 3'-phosphodiesterase isoform X1 [Procambarus clarkii]	2	573	65	4.9151	-	-	-	167.839	111.504	107.285	0.1	0.1	0.1	237.138	115.432	33.0944	188.087	118.657	134.847
XP_045582171.2	influenza virus NS1A-binding protein homolog isoform X1 [Procambarus clarkii]	11	743	81.8	6.07538	-	-	-	683.636	789.788	856.31	642.553	640.531	596.95	910.03	648.917	848.216	608.944	574.3	829.234
XP_045582174.1	NADH dehydrogenase [ubiquinone] 1 subunit C2 [Procambarus clarkii]	1	131	14.8	8.66461	-	-	-	3864.16	3641.53	4754.13	4691.98	2903.46	4611.23	4751.23	4150.7	4206.32	3172.56	3521.56	4379.04
XP_045582177.2	myosin heavy chain, muscle isoform X1 [Procambarus clarkii]	1	1930	221.5	5.81561	-	-	-	1157.37	1359.3	1289.24	704.106	1195.95	1171.48	921.375	1124.07	1370.83	1053.77	651.902	1429.59
XP_045582200.2	cytochrome b-c1 complex subunit Rieske, mitochondrial [Procambarus clarkii]	9	274	29.2	8.05707	-	-	-	4853.24	6750.25	7579.2	5531.96	3999.18	6512.32	11575.3	6037.32	5930.83	5088.55	9108.08	7603.9
XP_045582210.1	chromatin assembly factor 1 p55 subunit isoform X2 [Procambarus clarkii]	7	468	52.4	4.90045	-	-	-	436.717	338.879	376.246	420.637	222.889	400.319	536.45	371.179	273.044	428.795	391.31	453.254
XP_045582225.1	protein mono-ADP-ribosyltransferase PARP11 isoform X1 [Procambarus clarkii]	1	508	58.2	9.49029	-	-	-	153.403	167.006	213.199	151.959	142.139	173.85	0.1	0.1	0.1	158.715	88.1734	159.838
XP_045582241.1	eukaryotic translation initiation factor 3 subunit C [Procambarus clarkii]	16	887	102.6	5.61542	-	-	-	1836.69	2125.47	1101.11	2986.64	2230.75	1401.55	4222.52	1404.95	1982.42	2006.48	2797.62	1771.52
XP_045582253.1	PRKC apoptosis WT1 regulator protein isoform X1 [Procambarus clarkii]	2	317	35.1	6.6546	-	-	-	1239.96	1231.53	831.074	1475.83	1914.21	1333.96	1219.65	1469.21	1098.6	1415.39	1194.62	941.987
XP_045582257.2	uncharacterized protein [Procambarus clarkii]	1	1024	117.5	6.21783	-	-	-	0.1	0.1	0.1	1545.03	601.54	258.803	279.891	293.707	295.511	253.262	237.959	196.628
XP_045582260.2	exonuclease V isoform X1 [Procambarus clarkii]	1	384	43.9	5.11993	-	-	-	150.29	239.635	131.221	149.893	186.153	89.5964	83.7783	165.053	169.231	97.8279	272.799	216.56
XP_045582264.1	glycine cleavage system H protein [Procambarus clarkii]	1	165	18.2	4.88971	-	-	-	309.635	404.974	653.647	53.1281	439.212	313.33	282.858	258.203	314.971	100.33	300.421	438.431
XP_045582274.2	sodium-independent sulfate anion transporter isoform X1 [Procambarus clarkii]	3	657	70.6	8.55902	-	-	-	346.139	327.034	243.301	200.017	269.622	304.467	211.274	268.223	228.68	350.34	349.164	436.447
XP_045582337.1	palmitoyltransferase ZDHHC8 isoform X1 [Procambarus clarkii]	1	811	89.5	9.09613	-	-	-	47.8447	27.4325	166.546	69.7721	190.606	132.808	189.478	354.591	303.607	155.107	52.3369	91.3726
XP_045582343.1	phospholipase A-2-activating protein [Procambarus clarkii]	8	790	85	5.71381	-	-	-	1387.54	1585.02	1142.53	1383.3	1415.25	1241.35	1388.05	960.058	1308.51	1277.1	1060.69	1367.23
XP_045582344.2	cytoplasmic aconitate hydratase isoform X1 [Procambarus clarkii]	31	1191	130.9	6.35761	-	-	-	7252.03	8144.07	6881.75	7544.36	8082.13	6409.29	7452.87	8081.35	9321.24	7366.67	6307.6	6680.78
XP_045582350.1	ubiquitin-conjugating enzyme E2 A [Procambarus clarkii]	1	165	18.9	4.77594	Ubc3	Ubiquitin conjugating enzyme-3	-	326.185	336.281	179.451	135.793	292.733	404.608	298.724	278.181	139.514	322.59	430.264	308.831
XP_045582352.2	mitochondrial disaggregase [Procambarus clarkii]	2	695	79.4	9.05023	-	-	-	113.077	81.6254	163.219	208.313	16.0173	170.874	115.337	376.276	257.486	113.132	153.759	164.763
XP_045582354.2	alpha-N-acetylgalactosaminidase [Procambarus clarkii]	5	409	45.6	4.17072	-	-	-	1568.84	1737.06	2478.41	837.64	935.705	1536.22	5253.04	1280.92	2632.36	870.779	1634.14	1453.8
XP_045582364.1	mesencephalic astrocyte-derived neurotrophic factor homolog [Procambarus clarkii]	6	170	19.5	7.44122	-	-	-	4936.64	6277.02	3695.33	4517.2	2309.99	3551.44	4601.36	3389.3	3370.3	6688.54	5901.15	4841.54
XP_045582370.1	protein GDAP2 homolog isoform X1 [Procambarus clarkii]	4	503	57.8	6.11664	-	-	-	657.805	991.675	1037.74	732.693	1105.6	600.952	778.673	890.182	905.865	722.59	452.635	889.84
XP_045582385.2	uncharacterized protein [Procambarus clarkii]	7	631	71.1	5.74921	-	-	-	571.234	676.497	569.212	771.316	472.07	681.988	657.033	786.418	597.831	591.841	682.948	580.405
XP_045582423.1	fibronectin type-III domain-containing protein 3a isoform X2 [Procambarus clarkii]	8	1118	121.5	6.15008	-	-	-	795.542	720.475	860.549	635.604	1110.37	759.8	802.634	1119.02	993.765	856.979	733.393	761.857
XP_045582427.1	E3 ubiquitin-protein ligase TRIM32 [Procambarus clarkii]	18	324	36.7	5.11188	-	-	-	8654.95	9068.16	7243.84	6806.44	10149.6	8795.06	14542	9851.87	12861	9651.04	13798.1	17062.6
XP_045582437.1	uncharacterized protein [Procambarus clarkii]	9	464	53.1	6.42767	-	-	-	711.593	759.249	429.7	1070.06	587.239	598.047	1480.5	264.441	382.563	990.967	796.532	397.792
XP_045582439.1	ubiquitin-conjugating enzyme E2 J2 isoform X1 [Procambarus clarkii]	1	255	29.5	6.39081	-	-	-	223.695	152.337	97.4561	80.1531	53.9949	66.3987	197.249	115.75	76.6007	68.5637	66.3213	130.905
XP_045582442.1	nucleolar protein 14 isoform X1 [Procambarus clarkii]	1	885	101.4	5.65045	-	-	-	0.1	0.1	0.1	0.1	0.1	0.1	313.276	231.287	515.263	347.823	161.272	183.074
XP_045582450.1	U8 snoRNA-decapping enzyme isoform X1 [Procambarus clarkii]	6	227	25.7	6.38117	-	-	-	1490.15	1526.32	1379.22	1746.32	1351.33	1341.91	1486.34	1571.32	1513.55	1351.44	1366.07	1432.18
XP_045582467.2	aminoacylase-1 [Procambarus clarkii]	12	400	45.2	5.60394	-	-	-	2444.89	2614.97	2427.68	2161.87	2605.3	2363.56	3136.46	2513.17	3070.94	2613.98	2500.82	2263.52
XP_045582524.1	myb-binding protein 1A-like protein [Procambarus clarkii]	1	1162	130.9	6.86346	-	-	-	0.1	0.1	0.1	0.1	0.1	0.1	207.307	226.271	212.125	50.2939	278.039	178.535
XP_045582532.1	copine-8 isoform X1 [Procambarus clarkii]	11	548	61.3	5.56122	-	-	-	1573.73	1519.75	2054.58	820.811	933.355	1396.3	1114.56	2010.59	1449.23	1010.69	1255.82	1403.73
XP_045582540.1	nucleosome assembly protein 1-like 1 isoform X2 [Procambarus clarkii]	10	386	44.7	4.40338	-	-	-	2117.51	2290.34	2389.74	2995.81	2194.21	1752.8	2275.36	1852.3	2251.22	2036.47	1882.77	2129.5
XP_045582596.2	uncharacterized protein [Procambarus clarkii]	9	604	65.7	7.22284	-	-	-	1577.4	1695.47	1673	1324.69	1398.66	1662.11	2514.73	1154.45	1203.24	1446.09	1701.36	1511.35
XP_045582602.1	ATP-binding cassette sub-family C member 3 isoform X1 [Procambarus clarkii]	2	1617	179	7.71271	-	-	-	164.331	307.03	47.7636	61.7576	189.536	189.842	78.4218	182.054	145.327	154.969	112.024	125.543
XP_045582687.1	uncharacterized protein [Procambarus clarkii]	1	508	56.5	5.40961	-	-	-	4558.66	3808.5	3947.52	5992.06	1713.46	2992.36	4377.98	1375.51	469.704	679.746	5460.66	3870.95
XP_045582717.2	fibrinogen C domain-containing protein 1 isoform X2 [Procambarus clarkii]	5	665	73.1	6.80426	-	-	-	261.712	313.311	345.336	277.371	319.124	98.0379	437.064	194.533	551.368	275.36	124.412	314.386
XP_045582730.1	aspartate aminotransferase, cytoplasmic [Procambarus clarkii]	17	407	45.1	6.86786	-	-	-	3666.16	5372.88	3984.82	2992.05	2313.87	3237.76	4857.26	2599.78	3249.05	2877.9	6036.59	4334.42
XP_045582739.1	palmitoyl-protein thioesterase 1 isoform X1 [Procambarus clarkii]	2	300	34.3	4.73773	-	-	-	1571.39	2040.46	1509.64	966.096	729.96	777.937	2118.47	2618.6	1207.79	547.071	1210.6	1575.97
XP_045582748.1	cytochrome b-c1 complex subunit 6, mitochondrial [Procambarus clarkii]	3	89	10.2	4.26105	-	-	-	1268.35	968.539	1889.11	938.45	1101.8	1765.81	3148.08	1035.97	2013.79	844.698	2394.91	2061.87
XP_045582751.2	S-formylglutathione hydrolase isoform X1 [Procambarus clarkii]	10	289	32	5.79901	-	-	-	5574.98	5867.79	5309.49	5210.64	4396.71	4666.12	6663.51	5034.19	4569.33	4428.12	5543.15	4790.08
XP_045582763.1	myosin regulatory light chain 2 [Procambarus clarkii]	6	178	19.4	4.20807	-	-	-	2430.09	2206.04	2565.54	1748.63	2654.58	1858.86	2504.48	2762.96	2111.02	2575.43	2220.25	2769.7
XP_045582776.2	transmembrane 7 superfamily member 3 isoform X1 [Procambarus clarkii]	1	699	79	6.57953	-	-	-	166.988	297.103	149.519	292.318	233.967	254.415	178.374	245.414	481.979	179.737	126.33	244.919
XP_045582788.2	copine-8 [Procambarus clarkii]	6	467	52.1	5.48358	-	-	-	793.389	839.95	939.352	499.431	775.651	692.272	966.876	718.502	1010.95	891.371	1036.97	986.764
XP_045582806.2	techylectin-5A isoform X1 [Procambarus clarkii]	6	411	46.4	5.80157	-	-	-	467.783	576.174	315.104	306.893	637.528	341.208	1001.76	239.245	303.949	546.44	348.877	581.556
XP_045582812.2	uncharacterized protein [Procambarus clarkii]	7	835	95	4.67572	-	-	-	1849.51	1979.84	3087.62	1744.57	1447.5	1912.94	3287.77	1693.37	1832.42	2476.39	3740.67	4526.86
XP_045582817.2	protein SGT1 homolog isoform X1 [Procambarus clarkii]	3	357	39.3	5.68146	-	-	-	249.166	378.208	156.715	431.73	267.203	293.833	537.427	220.212	57.1514	438.606	144.017	168.467
XP_045582840.1	transmembrane protein 18 [Procambarus clarkii]	1	170	19.7	7.89777	-	-	-	3018.1	3643.87	2335.55	2792.23	2073.72	3277.92	3468.97	1759.06	1587.64	2071.82	3400.81	4152.94
XP_045582864.2	LOW QUALITY PROTEIN: phosphatidylinositol 4-kinase alpha [Procambarus clarkii]	1	2086	233.8	8.04608	-	-	-	0.1	0.1	0.1	155.413	170.113	80.1268	319.344	311.95	388.338	236.068	208.395	204.686
XP_045582873.2	uncharacterized protein Pmm2 [Procambarus clarkii]	8	247	28	5.59125	-	-	-	1066.06	987.369	960.647	1111.49	1241.79	1044.51	1090.52	949.35	829.373	884.36	795.972	789.571
XP_045582875.1	AP-2 complex subunit alpha isoform X1 [Procambarus clarkii]	17	966	107	7.00409	-	-	-	1726.65	1681.76	1731.74	1237.5	1758.68	1658.23	1747.11	1526.98	989.49	1384.49	1632.84	1380.53
XP_045582889.1	eukaryotic translation initiation factor 4H isoform X2 [Procambarus clarkii]	2	305	32.9	9.47284	-	-	-	211.721	249.042	254.1	290.187	226.797	276.744	592.848	474.398	491.754	211.423	447.19	73.9427
XP_045582900.2	nicotinamide phosphoribosyltransferase isoform X2 [Procambarus clarkii]	3	654	72.6	6.92474	-	-	-	12213.4	13613.4	10143.2	9832.32	12950.9	9276.57	11360.9	7549.76	6318.38	11396.9	7843.25	12855.5
XP_045582923.2	prostaglandin reductase 1 [Procambarus clarkii]	11	338	37.2	5.83673	-	-	-	12024.8	11106.1	18402.3	17189.1	17198.8	15492.4	14156.9	23075.8	16072	13458.8	13577	15228.1
XP_045582926.1	uncharacterized protein [Procambarus clarkii]	4	462	52.7	9.43182	-	-	-	716.06	574.11	196.913	535.857	253.858	525.23	569.344	303.814	204.372	722.058	638.184	458.811
XP_045582927.1	developmentally-regulated GTP-binding protein 2 isoform X1 [Procambarus clarkii]	7	365	40.7	8.94525	-	-	-	679.73	707.401	509.046	750.396	599.367	488.166	992.782	306.295	477.459	692.85	639.086	608.441
XP_045582963.1	adenylate kinase isoenzyme 1 isoform X4 [Procambarus clarkii]	6	245	27.5	9.35638	-	-	-	3009.2	3165.4	1490.09	2428.16	1804.26	3323.41	3905.78	2042.2	1544.02	3448.18	3711.29	4023.78
XP_045583042.1	putative peptidyl-prolyl cis-trans isomerase dodo [Procambarus clarkii]	9	162	17.5	5.93365	-	-	-	843.088	799.957	680.514	793.552	558.386	869.836	1629.35	592.712	589.395	1076.15	1034.95	923.958
XP_045583050.1	hexosaminidase D-like isoform X2 [Procambarus clarkii]	7	761	86.7	6.7995	-	-	-	856.702	939.101	1001.04	625.156	787.999	871.212	824.985	744.237	1328.37	795.826	745.314	695.038
XP_045583060.2	uncharacterized protein [Procambarus clarkii]	2	533	58.6	5.52496	-	-	-	173.256	64.5564	206.482	66.8315	277.988	171.315	184.561	165.87	160.297	259.881	63.3273	103.014
XP_045583076.1	chloride intracellular channel Clic [Procambarus clarkii]	5	253	29.3	5.78742	-	-	-	1337.22	1520.97	1073.55	1718.33	1340.47	1702.1	2169.64	1541.2	804.888	1761.69	1941.42	1534.97
XP_045583094.2	transmembrane protein 41A isoform X1 [Procambarus clarkii]	1	276	31.1	9.22894	-	-	-	527.409	454.867	319.579	246.398	275.017	188.229	667.944	1121.77	1247.59	622.331	669.623	668.131
XP_045583103.1	transcription elongation factor S-II isoform X2 [Procambarus clarkii]	3	304	34	8.86102	-	-	-	315.63	238.292	188.788	157.176	123.132	349.739	144.895	370.514	161.845	326.008	232.33	388.294
XP_045583111.1	exocyst complex component 3 isoform X1 [Procambarus clarkii]	5	749	86.2	5.82428	-	-	-	214.208	220.701	224.698	220.33	280.464	190.403	225.441	200.287	210.624	135.337	141.911	174.173
XP_045583126.1	small ribosomal subunit protein uS19 [Procambarus clarkii]	4	148	17.3	10.3438	-	-	-	8329.01	9076.99	8049.45	11451.8	8100.5	5476.44	8218.73	4847.03	5679.95	6907.33	6694.69	6200.92
XP_045583135.1	nicotinamide phosphoribosyltransferase [Procambarus clarkii]	10	496	55.5	6.07977	-	-	-	704.764	646.046	637.081	1501.63	986.432	997.003	1962.72	677.996	580.788	963.421	1196.29	955.839
XP_045583139.1	translocon-associated protein subunit gamma [Procambarus clarkii]	2	181	20.5	9.44232	-	-	-	998.937	1864.72	561.205	2415.79	873.718	1020.67	3906.16	487.168	459.329	2222.46	2041.11	2278.04
XP_045583161.2	heterogeneous nuclear ribonucleoprotein U-like protein 1 isoform X1 [Procambarus clarkii]	21	1092	120.6	7.16754	-	-	-	2534.83	2362.65	3365.81	2441.62	2639.31	3276.12	3707.21	2876.75	3550.75	2724.09	3655.63	3670.28
XP_045583166.1	protein sel-1 homolog 1 isoform X2 [Procambarus clarkii]	6	675	74.8	5.18805	-	-	-	489.397	489.71	352.897	582.846	405.167	333.7	581.64	392.602	325.785	542.302	501.043	500.193
XP_045583173.1	catalase isoform X2 [Procambarus clarkii]	30	515	58.2	7.22357	-	Catalase	-	167572	175769	107658	277757	161535	139795	195477	162098	154671	208761	146636	104681
XP_045583176.1	titin homolog [Procambarus clarkii]	33	2146	242.2	4.88458	-	-	-	4663.15	4745.76	5492.11	6444.79	4171.86	5636.35	11222.6	7118.23	4090.35	4213.88	9425.65	6431.43
XP_045583180.1	tetraspanin-9 [Procambarus clarkii]	3	268	28.9	4.76617	-	-	-	1539.05	1299.12	1832.26	1349.57	2191.02	2189.29	1866.79	2096.19	2814.03	1827.74	1696.64	2193.01
XP_045583189.1	uncharacterized protein [Procambarus clarkii]	3	651	72.4	8.5462	-	-	-	234.664	235.01	361.802	328.997	310.99	359.146	250.446	94.621	139.328	198.99	255.771	267.501
XP_045583192.1	regulator of chromosome condensation [Procambarus clarkii]	5	441	47.2	8.47931	-	-	-	179.909	166.093	30.8285	245.456	129.59	170.793	427.823	26.7152	271.134	404.035	150.505	167.551
XP_045583197.1	translocon-associated protein subunit alpha [Procambarus clarkii]	7	291	32.2	4.39264	-	-	-	1586.54	1567.58	699.17	5093.8	1478.4	1621.21	3958.8	1275.28	523.656	3317.77	2185.88	1104.01
XP_045583272.1	ubiquitin carboxyl-terminal hydrolase isozyme L5 isoform X1 [Procambarus clarkii]	9	331	38.1	5.41168	-	-	-	1107.68	1109.39	431.289	1140.97	403.052	858.396	1703.19	507.772	363.583	1144.4	1273.07	798.732
XP_045583273.1	uncharacterized protein [Procambarus clarkii]	3	718	80.4	6.33099	-	-	-	531.836	762.552	775.101	357.116	136.713	461.896	963.751	225.566	329.064	388.615	894.634	799.856
XP_045583274.2	kalirin [Procambarus clarkii]	12	623	71.8	6.42084	-	-	-	2453.31	2568.48	1158.96	2184.29	1821.22	1672.11	3363.02	844.546	1349.03	2280.24	2359.02	1793.88
XP_045583277.1	1,4-alpha-glucan-branching enzyme isoform X1 [Procambarus clarkii]	31	699	80.4	6.05902	-	-	-	5824.09	5810.78	4216.85	6674.54	5370.31	6063.03	8029.17	2819.84	2398.8	6395.15	4914.65	4921.47
XP_045583286.1	glypican-4 isoform X1 [Procambarus clarkii]	3	659	74.7	5.80475	-	-	-	240.112	369.49	265.567	143.498	97.1012	100.925	256.401	46.9552	243.504	228.692	157.079	205.334
XP_045583287.1	dolichyl-diphosphooligosaccharide--protein glycosyltransferase 48 kDa subunit isoform X1 [Procambarus clarkii]	8	447	49.2	5.21063	-	-	-	4483.6	5282.81	5209.9	5318.99	3653.35	4484.71	6447.52	4325.18	6198.41	4694.48	5043.93	6622.52
XP_045583302.2	VPS35 endosomal protein-sorting factor-like isoform X1 [Procambarus clarkii]	1	972	106.9	6.47919	-	-	-	173.864	166.326	71.3837	215.357	321.569	319.326	209.438	66.0878	155.387	249.463	222.01	203.283
XP_045583332.1	protein Mo25 isoform X1 [Procambarus clarkii]	9	342	40.4	6.33356	-	-	-	2991.84	3204.41	1715.96	3073.08	1732.01	2200	3831.27	1334.93	1665.71	2895.37	3621.49	2411.8
XP_045583335.1	aspartate dehydrogenase domain-containing protein isoform X1 [Procambarus clarkii]	5	275	29.2	5.73871	-	-	-	693.018	848.02	1270.55	912.876	906.733	1112.29	1788.38	1106.27	756.987	813.058	1209.16	1661.05
XP_045583379.2	hemocyanin B chain [Procambarus clarkii]	13	683	78	5.49383	-	Hemocyanin 2	-	60954.2	56078.1	62344.2	42927.3	67962.2	59922.9	64301.5	45604.6	58711	81556.9	50797.7	67798.5
XP_045583381.2	hemocyanin B chain-like [Procambarus clarkii]	43	680	77.8	5.51508	-	-	-	121832	137960	137729	87274.5	149382	129156	139395	108089	150601	204979	108333	160403
XP_045583382.2	hemocyanin B chain [Procambarus clarkii]	13	680	78	5.51776	-	-	-	18658.5	16332.1	17452.3	9915.23	17339.7	18321.9	25012.6	11898.8	17008.1	26885.9	15923.5	21042
XP_045583383.1	hemocyanin B chain-like [Procambarus clarkii]	3	680	77.7	5.52887	-	-	-	894.723	1514.31	729.943	494.917	556.089	1215.69	2104.97	682.295	335.598	979.563	2380.1	1644.73
XP_045583393.2	salivary peroxidase/catechol oxidase isoform X1 [Procambarus clarkii]	7	835	91.5	7.99908	-	-	-	281.607	479.059	287.531	374.249	566.785	514.329	453.254	304.887	250.245	781.336	380.644	448.188
XP_045583395.2	salivary peroxidase/catechol oxidase isoform X1 [Procambarus clarkii]	1	797	88.4	7.22308	-	-	-	90.1745	174.842	45.5381	157.43	284.25	178.991	91.6628	170.763	163.124	202.822	195.015	254.589
XP_045583398.1	mitochondrial enolase superfamily member 1 [Procambarus clarkii]	20	468	53.2	6.0827	-	-	-	4810.58	5493.02	6035.8	7759.11	5596.53	6250.19	7372.17	7547.69	7330.94	5382.63	5874.04	5047.72
XP_045583428.1	growth factor receptor-bound protein 2 isoform X1 [Procambarus clarkii]	7	225	26	5.57904	-	-	-	374.454	585.702	436.222	348.307	358.157	435.209	560.09	276.059	332.537	249.164	343.431	346.723
XP_045583447.1	COP9 signalosome complex subunit 1 [Procambarus clarkii]	4	503	55.8	6.80243	-	-	-	261.739	388.489	195.876	157.579	52.2392	362.937	454.078	214.452	333.066	272.068	281.255	300.418
XP_045583541.2	dehydrogenase/reductase SDR family member 4 [Procambarus clarkii]	9	282	29.6	8.56122	-	-	-	11741.3	16144.6	13966.8	10447.4	2088.39	9464.08	19783.2	8894.81	9888.56	7959.71	23236.8	23036.2
XP_045583543.1	LOW QUALITY PROTEIN: signal recognition particle receptor subunit alpha [Procambarus clarkii]	7	651	72.8	7.61188	-	-	-	782.856	693.18	662.039	1036.4	1072.75	852.857	663.105	863.502	922.91	654.973	474.344	803.46
XP_045583545.1	vacuolar protein sorting-associated protein 45 [Procambarus clarkii]	1	566	63.7	6.45355	-	-	-	7772.2	8146.65	8215.25	10553.6	13060.8	7045.86	2332.97	11929.7	12298.4	8451.6	5884.16	6158.46
XP_045583562.2	uncharacterized protein [Procambarus clarkii]	1	462	51.4	9.5871	-	-	-	357.103	308.33	452.766	245.637	177.039	331.17	655.002	233.036	373.534	510.927	345.868	487.919
XP_045583564.2	dol-P-Man:Man(7)GlcNAc(2)-PP-Dol alpha-1,6-mannosyltransferase isoform X1 [Procambarus clarkii]	1	917	102.3	4.49347	-	-	-	0.1	0.1	0.1	282.335	189.905	294.309	258.118	86.6795	152.3	0.1	0.1	0.1
XP_045583570.2	sushi, von Willebrand factor type A, EGF and pentraxin domain-containing protein 1 isoform X3 [Procambarus clarkii]	6	4007	438.4	4.97907	-	-	-	125.292	100.604	69.0495	194.127	151.136	146.221	182.857	104.744	270.439	150.609	121.661	127.549
XP_045583574.1	vesicle-associated membrane protein 7 [Procambarus clarkii]	2	219	24.7	8.24493	-	-	-	616.589	579.99	508.778	346.886	1074.92	250.117	563.791	294.247	277.207	434.128	744.143	700.092
XP_045583576.1	large ribosomal subunit protein eL42 [Procambarus clarkii]	3	149	17.1	10.5872	-	-	-	1706.82	2221.95	2180.4	2934.73	2015	1096.23	1521.12	2314.94	2291.12	1833.79	1580.11	1463.5
XP_045583578.1	chromo domain-containing protein cec-1 isoform X1 [Procambarus clarkii]	1	94	10.5	3.57623	-	-	-	910.424	1022.7	788.421	1005.3	311.122	1842.3	3948.69	255.88	703.316	2044.35	1644.22	946.57
XP_045583607.1	protein-L-isoaspartate(D-aspartate) O-methyltransferase isoform X1 [Procambarus clarkii]	4	255	27.8	6.62921	-	-	-	1007.47	1189.87	981.593	863.938	590.626	1007.2	1449.69	368.415	688.217	881.692	993.966	1180.71
XP_045583610.1	unconventional myosin IC isoform X3 [Procambarus clarkii]	37	1040	120	8.90301	-	-	-	9037.69	8755.51	7434.38	7962.04	5462.14	9368.86	11937.9	6669.83	6930.13	7587.03	11862.7	7412.98
XP_045583617.1	elongation factor 1-delta isoform X2 [Procambarus clarkii]	10	263	29	4.4787	-	-	-	4929.53	6649.42	7426.72	6739.67	8861.87	7199.51	11290.1	6114.9	6623.13	7270.77	8144.87	10135.3
XP_045583625.1	translocation protein SEC63 homolog isoform X1 [Procambarus clarkii]	11	768	88.6	5.49042	-	-	-	1643.01	1688.98	1236.6	3404.08	1500.79	1548.72	3508.84	1465.45	1421.28	1989.36	2008.93	1415.27
XP_045583648.2	protein canopy homolog 2 [Procambarus clarkii]	4	186	20.9	4.992	-	-	-	828.302	1151.83	407.382	1895.94	1109.09	756.627	1140.71	281.481	688.292	1653.03	1073.05	447.712
XP_045583662.2	uncharacterized protein [Procambarus clarkii]	8	589	65.9	8.08673	-	-	-	786.965	579.995	832.17	842.193	730.005	829.095	947.247	1036.04	693.891	703.552	824.672	781.548
XP_045583670.1	ATP-dependent DNA helicase RecQ [Procambarus clarkii]	1	1123	124.7	6.58002	-	-	-	670.544	718.136	592.112	731.434	527.055	888.934	3042.29	783.224	1054.43	981.923	656.782	611.54
XP_045583681.2	UDP-glucose:glycoprotein glucosyltransferase 1 isoform X2 [Procambarus clarkii]	22	1527	172.6	5.48407	-	-	-	2025.61	2364.02	1642.62	3006.29	2193.28	1888.72	3050.91	1693.14	1362.57	2393.76	2137.65	2359.46
XP_045583707.2	centromere/kinetochore protein zw10 homolog isoform X1 [Procambarus clarkii]	4	974	107.6	5.45526	-	-	-	130.007	108.447	156.408	258.165	191.717	119.599	246.633	134.179	112.031	149.96	173.945	147.11
XP_045583740.1	LOW QUALITY PROTEIN: phosphoenolpyruvate carboxykinase, cytosolic [GTP] [Procambarus clarkii]	2	655	72.8	6.46783	-	-	-	4753.91	3024.81	6189.58	5164.77	5721.49	6896.75	2176.11	6398.36	6283.13	4359.64	5533.33	5279.68
XP_045583741.1	phosphoenolpyruvate carboxykinase, cytosolic [GTP] isoform X1 [Procambarus clarkii]	31	655	72.9	6.46686	-	-	-	46525.8	44970	63961.4	37484.6	53354	57767.7	34235.8	51204.2	58559.3	38136	57546.2	55550.8
XP_045583743.2	phosphoenolpyruvate carboxykinase, cytosolic [GTP] [Procambarus clarkii]	7	656	73	6.63715	-	-	-	389.817	339.999	693.246	203.955	520.741	701.484	215.127	423.106	866.431	268.527	495.635	681.858
XP_045583755.1	ras-related protein Rab-35 isoform X1 [Procambarus clarkii]	5	201	23.2	8.94891	-	-	-	8225.83	5792.99	5208.87	5117.87	5018.38	8029.68	7348.23	6734.96	9562.54	4752.24	5327.67	6467.83
XP_045583766.1	integrin alpha-5 isoform X1 [Procambarus clarkii]	1	1087	117.3	5.2525	-	-	-	82.7459	11.3106	259.567	0.1	0.1	0.1	0.1	0.1	0.1	139.407	97.0245	152.157
XP_045583774.1	LOW QUALITY PROTEIN: probable phospholipid-transporting ATPase IIB [Procambarus clarkii]	5	1083	122.3	7.24994	-	-	-	291.837	339.566	339.903	205.849	306.106	214.256	220.099	251.808	319.926	343.41	338.23	332.524
XP_045583777.1	cullin-4A [Procambarus clarkii]	1	791	91.8	8.98431	-	-	-	641.046	659.758	980.048	755.611	678.127	693.71	540.478	669.036	460.798	392.061	671.967	468.449
XP_045583788.2	cysteine-rich with EGF-like domain protein 2 isoform X2 [Procambarus clarkii]	11	402	43.7	5.85028	-	-	-	551.025	635.191	479.163	924.103	479.103	500.583	636.843	588.424	580.964	441.318	701.539	639.29
XP_045583808.1	leucine-rich repeat protein SHOC-2 isoform X1 [Procambarus clarkii]	6	648	70.5	7.0246	-	Leucine rich repeats	-	1101.33	1074.25	794.336	1032.97	1215.19	950.738	962.478	972.875	860.71	857.593	1064.25	786.667
XP_045583809.1	longitudinals lacking protein-like [Procambarus clarkii]	1	126	14.5	6.06549	-	-	-	184.416	121.631	214.385	326.934	168.293	232.689	289.245	171.233	209.058	259.004	116.506	154.776
XP_045583865.1	signal peptidase complex catalytic subunit SEC11A [Procambarus clarkii]	7	179	20.4	7.98871	-	-	-	5402.68	5361.4	4988.61	4924.04	1505.48	3018.01	4757.4	4498.82	4710.94	5672.91	3376.92	5907.99
XP_045583872.2	decapping and exoribonuclease protein isoform X1 [Procambarus clarkii]	14	411	47.5	5.63312	-	-	-	2451.51	2112.9	1828.38	1829.09	1049.09	828.908	1904.43	1315.7	1385.51	1565.88	2394.1	1341.29
XP_045583893.2	myoferlin isoform X1 [Procambarus clarkii]	6	2096	235.3	5.54925	-	-	-	111.517	139.06	242.142	128.837	141.342	253.777	158.553	90.8257	261.705	164.67	151.365	147.137
XP_045583908.1	integrin-linked protein kinase [Procambarus clarkii]	9	449	50.5	6.46649	-	-	-	1209.71	1386.31	1188.59	1549.46	1276.18	1341.46	1798.6	1266.61	1746.5	1487.99	1386.97	1271.34
XP_045583995.2	LOW QUALITY PROTEIN: stromal membrane-associated protein 1 [Procambarus clarkii]	2	473	49.9	9.00922	-	-	-	307.177	183.629	308.247	202.487	388.366	283.69	315.472	128.394	325.351	393.437	541.29	278.888
XP_045584001.1	organic cation transporter protein [Procambarus clarkii]	1	600	66.4	5.56378	-	-	-	2026.6	2548.19	2217.04	1906.93	1625.02	1543.63	1576.19	2051.01	1887.34	2148.48	992.442	1504.24
XP_045584015.1	actin-binding LIM protein 2 isoform X1 [Procambarus clarkii]	3	967	107.6	8.4118	-	-	-	790.116	484.295	623.564	699.658	552.282	633.838	770.072	466.75	857.258	643.964	664.742	878.075
XP_045584022.2	ADP-ribosylhydrolase ARH3 isoform X2 [Procambarus clarkii]	12	351	38.6	4.99396	-	-	-	980.822	750.538	1587.83	1048.74	1836.84	1532.71	1155.47	1495.88	1484.06	765.5	1266.05	1241.58
XP_045584031.1	hematopoietic prostaglandin D synthase-like [Procambarus clarkii]	23	203	23.5	6.66547	-	-	-	241831	241198	313755	333476	325603	265139	178401	304279	281252	249415	227239	256535
XP_045584041.2	LOW QUALITY PROTEIN: retinol dehydrogenase 12 [Procambarus clarkii]	7	330	35.6	8.77228	-	-	-	2429.2	3042.08	1796.49	2226.42	1532.7	1628.54	2735.8	2226.67	1881.23	1495.02	3493.62	2803.51
XP_045584042.2	sex-lethal homolog isoform X1 [Procambarus clarkii]	4	354	38.7	9.32037	-	-	-	893.391	1003.06	517.051	700.764	201.84	598.382	1102.41	280.393	532.786	825.165	819.143	603.36
XP_045584076.2	heterogeneous nuclear ribonucleoprotein H2 isoform X4 [Procambarus clarkii]	8	449	47.5	6.16449	-	-	-	2148.75	2164.76	1596.26	2869.18	1432.68	2432.79	3878.92	1676.08	1368.43	2150.44	3040.23	2594.26
XP_045584077.1	MOB kinase activator-like 1 isoform X1 [Procambarus clarkii]	1	241	27.7	8.32843	-	-	-	0.1	0.1	0.1	0.1	0.1	0.1	328.099	243.726	444.664	183.746	182.131	94.8293
XP_045584086.1	phosphoserine aminotransferase [Procambarus clarkii]	12	367	40.5	6.90814	-	-	-	13850.5	13448.5	14720.2	13813.4	14738.3	13763.4	13091.5	12628.1	12361.9	16958.1	12044.6	12689.4
XP_045584096.1	AH receptor-interacting protein [Procambarus clarkii]	4	322	36.7	7.04462	-	-	-	318.263	317.827	239.472	184.014	215.635	239.877	194.397	268.919	157.951	262.505	183.535	182.335
XP_045584100.1	uncharacterized protein [Procambarus clarkii]	3	450	49.3	4.11163	-	-	-	210.979	360.815	403.938	261.54	672.915	408.299	330.25	653.309	349.496	398.943	318.064	387.565
XP_045584135.1	proteasome subunit beta type-6 [Procambarus clarkii]	5	232	24.9	6.19916	-	-	-	664.113	745.275	806.283	489.781	724.985	810.321	1091.27	706.957	1014.19	500.058	522.749	1027.44
XP_045584140.1	transmembrane emp24 domain-containing protein 2 isoform X4 [Procambarus clarkii]	4	207	22.8	4.97711	-	-	-	3872.61	3532.8	4058.85	4590.22	4099.59	4154.45	4268.96	4564.05	5248.42	3801.61	4036.76	4231.42
XP_045584149.1	N(G),N(G)-dimethylarginine dimethylaminohydrolase 1 [Procambarus clarkii]	1	276	30.3	5.79681	-	-	-	109.043	189.546	108.706	0.1	0.1	0.1	372.761	69.4274	205.716	105.174	112.573	156.93
XP_045584151.2	BOS complex subunit NOMO3 isoform X1 [Procambarus clarkii]	18	1153	124.5	5.43146	-	-	-	2272.65	2325.37	2087.63	2720.21	2441.73	2250.65	2377.48	2282.71	2339.98	2311.29	2283	2348.64
XP_045584154.2	sulfoquinovosidase [Procambarus clarkii]	4	718	80.4	4.63971	-	-	-	324.631	386.08	728.519	628.785	593.305	402.365	217.752	656.042	917.178	459.508	257.666	695.327
XP_045584169.2	uncharacterized protein [Procambarus clarkii]	21	683	76.2	5.72406	-	-	-	3026.83	3081.84	3594.15	3288.56	4305.74	3167.54	5172.27	3108.3	4210.77	1665.44	3258.84	2527.41
XP_045584178.1	uncharacterized protein [Procambarus clarkii]	17	354	39.6	5.80206	-	-	-	19089.7	18827.3	14710.3	29069.3	18975.6	18445.4	16351	11414.6	5615.41	24604.1	22895.3	10470.4
XP_045584193.1	COP9 signalosome complex subunit 4 [Procambarus clarkii]	8	408	46.6	5.88739	-	-	-	575.402	807.102	306.141	467.334	1403.06	415.484	494.803	321.359	565.251	522.431	432.52	436.42
XP_045584233.1	F-actin-capping protein subunit beta isoform X1 [Procambarus clarkii]	15	279	31.5	5.35883	-	-	-	8934.44	9185.08	9619.79	6332.66	6733.88	7634.5	10191.7	8145.95	8174.21	7060.31	8760.54	9063.1
XP_045584237.2	enoyl-CoA delta isomerase 2 [Procambarus clarkii]	4	277	30.2	8.25531	-	-	-	430.348	169.622	327.725	574.706	124.908	410.99	759.258	903.771	786.283	214.93	392.294	276.049
XP_045584249.2	uncharacterized protein [Procambarus clarkii]	16	445	50.8	8.59882	-	-	-	47297.8	50962.6	45593.4	59283.7	71994	59506.8	50525.5	49613.9	42004.2	39877.2	61395.2	47664
XP_045584306.1	poly(A)-specific ribonuclease PARN [Procambarus clarkii]	11	574	65	6.92865	-	-	-	924.36	969.292	1118.37	1120.27	1383.26	1309.74	717.961	948.537	1030.92	1214.18	1085.67	1355.21
XP_045584308.1	mitochondrial 2-oxodicarboxylate carrier [Procambarus clarkii]	6	302	33.5	9.85321	-	-	-	1522.87	1383.73	1704.77	1599.31	1498.08	1667.54	1349.94	1543.14	1506.01	1022.82	1494.65	1475.49
XP_045584321.2	enoyl-CoA hydratase EchA19 [Procambarus clarkii]	4	301	32.4	8.53119	-	-	-	538.676	385.286	548.407	409.383	250.51	568.202	489.459	494.179	687.257	389.417	531.904	355.438
XP_045584362.1	beta-arrestin-1 isoform X1 [Procambarus clarkii]	9	469	51.9	5.65631	-	-	-	1355.79	1309.01	1315.58	1449.52	1534.72	1231.53	1490.4	1468.31	1297.09	1379.81	1428.26	1428.19
XP_045584372.1	importin subunit alpha-1 [Procambarus clarkii]	5	523	57.1	5.11639	-	-	-	980.769	1195.11	635.555	1703.26	964.968	850.395	1367.01	545.981	714.926	1268.8	1401.69	899.578
XP_045584375.1	small nuclear ribonucleoprotein Sm D1 [Procambarus clarkii]	3	127	13.9	11.7446	-	-	-	1077.93	1199.98	1307.4	771.1	643.937	1059.82	1428.56	944.158	1393.93	984.583	1503.09	966.939
XP_045584380.1	NADH-ubiquinone oxidoreductase 49 kDa subunit [Procambarus clarkii]	10	468	52.2	6.21136	-	-	-	6102.13	5645.19	7367.3	7206.66	6767.88	7075.19	5715.67	9214.7	8129.5	6160.08	5943	5927.13
XP_045584385.2	probable isocitrate dehydrogenase [NAD] subunit alpha, mitochondrial isoform X1 [Procambarus clarkii]	9	392	42.7	5.80328	-	-	-	1099.37	942.386	513.732	1415.29	761.153	1188.11	2100.29	680.033	640.836	887.785	1661.02	1135.76
XP_045584388.1	cAMP-regulated phosphoprotein 19 [Procambarus clarkii]	3	131	14.4	9.09808	-	-	-	642.407	671.766	483.672	531.033	589.104	833.518	811.075	660.58	511.476	689.948	809.96	806.712
XP_045584389.2	protein O-glucosyltransferase 2 [Procambarus clarkii]	4	504	58.7	8.26679	-	-	-	691.516	598.383	640.291	709.185	700.088	519.792	661.692	665.256	501.526	740.917	449.356	574.478
XP_045584397.1	probable maleylacetoacetate isomerase 2 isoform X1 [Procambarus clarkii]	4	218	24.8	5.96344	-	-	-	493.396	397.889	565.093	653.262	485.523	552.044	710.755	812.473	240.318	541.103	682.546	732.079
XP_045584412.1	2-oxo-4-hydroxy-4-carboxy-5-ureidoimidazoline decarboxylase [Procambarus clarkii]	4	214	24.2	5.51239	-	-	-	2285.91	2072.79	1375.1	2781.53	1995.25	2013.22	2678.2	1723.25	2464.13	2599.89	2803.18	1858.68
XP_045584413.1	probable aminopeptidase NPEPL1 isoform X1 [Procambarus clarkii]	7	540	57.1	6.22296	-	-	-	826.522	801.074	867.568	972.263	780.086	999.434	975.064	848.976	793.886	712.263	1177.96	1099.14
XP_045584416.2	thioredoxin-related transmembrane protein 2 homolog [Procambarus clarkii]	3	270	31.2	7.03278	-	-	-	485.701	499.364	323.687	263.404	215.937	244.02	525.17	135.193	469.121	393.817	419.821	472.826
XP_045584435.2	26S proteasome non-ATPase regulatory subunit 12 [Procambarus clarkii]	12	511	58.6	6.73553	-	-	-	5540.99	5176.56	4592.08	4277.48	5046.05	4570.69	5964.26	4938.36	3467.61	5242.31	5404.4	4745.9
XP_045584447.1	NADH dehydrogenase [ubiquinone] flavoprotein 1, mitochondrial isoform X1 [Procambarus clarkii]	11	464	50.5	8.3338	-	-	-	4158.33	3711.42	4667.97	4177.92	2800.34	4574.05	5358.3	4222.11	3891.33	3364.22	5026.84	4804.63
XP_045584454.2	cytochrome P450 2D14 isoform X2 [Procambarus clarkii]	16	501	56.4	8.14337	-	-	-	4956.04	5358.32	4475.35	5578.81	5062.74	4964.93	8442.39	3636.16	2856.79	6771.22	8019.8	4642.19
XP_045584509.2	uncharacterized protein [Procambarus clarkii]	1	411	47.1	5.76715	-	-	-	576.331	822.316	464.09	992.208	700.858	402.167	1263.71	572.434	730.626	539.767	1615.95	1346.15
XP_045584524.1	serine/threonine-protein kinase stk11 [Procambarus clarkii]	1	400	46	6.51703	-	-	-	345.387	467.092	214.073	191.938	275.596	327.494	268.36	196.168	226.793	285.702	273.403	156.89
XP_045584538.1	ileal sodium/bile acid cotransporter [Procambarus clarkii]	1	499	55.6	5.5766	-	-	-	509.697	428.648	488.439	725.732	491.707	402.323	250.5	1093.96	679.047	603.801	951.686	637.085
XP_045584540.2	ileal sodium/bile acid cotransporter [Procambarus clarkii]	1	568	63.6	5.64911	-	-	-	740.557	727.879	799.939	519.861	856.379	801.568	196.086	546.485	1388.21	656.129	541.178	437.422
XP_045584542.1	hepatic sodium/bile acid cotransporter [Procambarus clarkii]	3	484	53	6.17487	-	-	-	1210.72	997.534	2989.03	1923.87	1415.12	2456.31	686.838	3069.86	3147.03	1599.49	3781.24	2388.04
XP_045584559.1	mitochondrial uncoupling protein 4 isoform X1 [Procambarus clarkii]	1	335	37.5	9.76434	-	-	-	374.523	414.312	474.797	254.906	444.896	323.655	343.19	212.424	463.264	492.92	311.339	474.08
XP_045584587.1	malate dehydrogenase, cytoplasmic [Procambarus clarkii]	17	332	35.9	6.01434	mdh	Malate dehydrogenase	-	38535.6	41510.1	38644.3	30834.3	32618.8	33477.8	38275.4	34841.3	36383.9	33444	34719.3	31838.5
XP_045584607.2	uncharacterized protein p120ctn isoform X1 [Procambarus clarkii]	9	1478	160.6	6.37506	-	-	-	1231.32	1360.89	538.199	1273.52	1445.1	1210.93	2065.04	865.725	766.305	1075.23	1453.36	1234.7
XP_045584634.1	lamina-associated polypeptide 2, isoforms beta/delta/epsilon/gamma isoform X1 [Procambarus clarkii]	5	335	37.1	4.9942	-	-	-	1234.88	1305.68	910.917	1128.22	1456.33	1317.51	2050.96	949.592	1129.36	1263.22	1364.95	917.435
XP_045584652.2	ATP-binding cassette sub-family B member 10, mitochondrial [Procambarus clarkii]	2	698	75.1	8.50702	-	-	-	369.675	306.664	246.58	155.765	196.688	299.708	184.562	130.861	134.025	184.753	468.856	173.239
XP_045584655.1	ATP-dependent (S)-NAD(P)H-hydrate dehydratase [Procambarus clarkii]	5	307	33	7.65399	-	-	-	198.979	354.144	478.317	328.055	135.054	338.46	364.217	71.5933	230.351	148.434	347.288	293.097
XP_045584666.2	adenosylhomocysteinase-like 1 isoform X13 [Procambarus clarkii]	17	488	54.3	5.89471	-	-	-	18647.6	18618.4	18515.2	18219.7	15687.8	16489.8	21689.7	20930.8	18974.4	18315.9	22293.3	18010.2
XP_045584685.1	LOW QUALITY PROTEIN: ficolin-1 [Procambarus clarkii]	3	322	36.5	7.09393	-	-	-	526.471	686.194	563.463	493.941	562.296	292.928	733.95	391.451	860.491	612.41	298.048	616.99
XP_045584691.1	ubiquitin-conjugating enzyme E2 N [Procambarus clarkii]	6	152	17	6.13641	-	-	-	2713.78	2640.34	910.342	3867.39	1682.22	2464.48	4984.45	690.569	973.909	2782.41	2885.03	2023.25
XP_045584693.2	acanthoscurrin-1 [Procambarus clarkii]	1	161	13.3	10.5338	-	-	-	333.056	464.237	506.869	460.294	176.66	673.429	610.866	369.99	521.797	1052.79	318.791	217.876
XP_045584704.2	lipase 3 [Procambarus clarkii]	1	412	46.1	4.40375	-	-	-	370.637	356.447	528.429	343.505	293.9	336.039	1459.28	429.096	335.417	334.528	326.179	309.761
XP_045584712.2	kynureninase isoform X1 [Procambarus clarkii]	7	465	52.4	5.8017	-	-	-	710.257	827.333	1015.6	816.405	907.875	688.612	750.84	1264.77	1063.46	732.645	549.517	766.718
XP_045584737.2	DE-cadherin isoform X1 [Procambarus clarkii]	33	1871	208.3	4.79779	-	-	-	2630.18	2710.54	2729.45	1776.05	2076.6	2710.1	3203.83	2595.44	3159.12	2350.11	2856.08	3065.27
XP_045584755.2	threonine--tRNA ligase 1, cytoplasmic isoform X1 [Procambarus clarkii]	23	800	91.6	6.81537	-	-	-	6711.87	7469.19	7082.5	6246.93	6400.83	5391.96	6190.84	6035.38	7541.6	5376.63	5437.65	6315.7
XP_045584763.2	trans-1,2-dihydrobenzene-1,2-diol dehydrogenase isoform X1 [Procambarus clarkii]	16	353	38.4	8.08966	-	-	-	22362.6	23769.1	22308.3	20753.3	29215.4	27609.4	34520.1	18313.3	12604	23069	39085.5	33055.1
XP_045584769.1	trans-1,2-dihydrobenzene-1,2-diol dehydrogenase [Procambarus clarkii]	3	330	36.2	7.67169	-	-	-	4822.84	6788.47	7888.34	5077.56	3476.24	5827.8	13015.9	10413	5454.42	3263.23	10790	10347.8
XP_045584770.1	trans-1,2-dihydrobenzene-1,2-diol dehydrogenase [Procambarus clarkii]	2	330	36.1	7.61017	-	-	-	0.1	0.1	0.1	0.1	0.1	0.1	716.657	163.318	216.985	293.158	134.629	142.464
XP_045584782.1	LOW QUALITY PROTEIN: dehydrogenase/reductase SDR family member 7 [Procambarus clarkii]	7	350	38.8	7.55267	-	-	-	6001.71	6898.77	6901.09	5618.16	6761.91	4868.76	8257.47	4451.59	7828.4	5389.5	5215.26	8631.69
XP_045584791.1	pseudouridylate synthase 1 homolog isoform X1 [Procambarus clarkii]	1	535	59.9	5.68964	-	-	-	240.357	263.489	293.508	389.828	562.4	387.935	305.615	169.343	174.838	0.1	0.1	0.1
XP_045584804.2	28S rRNA (cytosine(4447)-C(5))-methyltransferase [Procambarus clarkii]	5	570	63.8	5.56574	-	-	-	223.498	204.571	143.004	193.758	144.269	144.397	217.819	169.628	157.941	136.115	203.163	147.698
XP_045584861.1	cyclin-dependent kinase 5 [Procambarus clarkii]	2	296	33.7	7.59247	-	-	-	1297.46	1393.92	1077.39	2005.23	1374.71	982.343	1323.98	1000.86	1186.35	1576.46	1071.96	737.478
XP_045584880.2	nose resistant to fluoxetine protein 6 isoform X2 [Procambarus clarkii]	4	860	94.2	7.5694	-	-	-	335.345	466.836	550.993	353.571	265.464	388.744	441.39	649.147	810.214	178.315	618.922	418.852
XP_045584888.2	nucleobindin-2 isoform X1 [Procambarus clarkii]	11	681	75.8	5.36322	-	-	-	711.97	767.167	998.715	812.293	872.934	828.531	774.501	962.434	937.723	732.545	788.808	736.378
XP_045584897.1	ATP synthase subunit gamma, mitochondrial isoform X2 [Procambarus clarkii]	9	289	31.8	9.06696	-	-	-	4002.54	4399.43	3979.88	5243.95	3240.71	4909.63	5947.91	4874.92	3035.02	3495.12	7088.94	4838.69
XP_045584901.2	L-threonine 3-dehydrogenase [Procambarus clarkii]	9	354	38.1	6.14581	-	-	-	1737.69	1743.39	1549.27	3265.4	1650.13	1742.27	3942.65	1781.93	2715.6	1504.16	1579.11	2339.55
XP_045584913.1	dihydrolipoyllysine-residue acetyltransferase component of pyruvate dehydrogenase complex, mitochondrial isoform X1 [Procambarus clarkii]	11	513	54.6	8.31744	-	-	-	4754.6	5094.56	5920.29	3672.08	4578.12	5637.23	7294.65	4576.56	2686.14	4222.25	7030.69	6452.4
XP_045584927.2	NADH-ubiquinone oxidoreductase 75 kDa subunit, mitochondrial [Procambarus clarkii]	23	724	78.8	5.7265	-	-	-	4739.6	4755.36	6269.1	5455.1	5180.02	5306.19	6226.82	6247.59	4828.14	4487.63	5072.19	5245.21
XP_045584929.2	elongation factor 1-beta' [Procambarus clarkii]	8	225	24.5	4.46637	-	-	-	20685.4	19386.4	16088.5	24682.2	22290.6	18914.5	20388.7	18025.5	17410.4	23802.7	17211.9	19937.4
XP_045584930.2	arrestin domain-containing protein 2 isoform X1 [Procambarus clarkii]	5	656	70.6	5.00653	-	-	-	1821.28	1890.22	2319.91	1277.28	1997.89	1810.3	1566.14	2083.49	2903.4	1610.91	1843.55	1720.79
XP_045584937.1	anti-lipopolysaccharide factor [Procambarus clarkii]	1	122	14.1	8.44098	-	ALF3	-	260.865	455.993	403.924	304.248	361.019	517.727	733.967	420.663	409.016	383.566	437.52	578.108
XP_045584948.1	NADH-cytochrome b5 reductase 2 isoform X1 [Procambarus clarkii]	14	305	34.1	6.45978	-	-	-	29052.6	35464.3	32457.3	34775.4	32870.9	30380.1	32576.1	33128.3	37948.1	28556.9	28698.3	30767.9
XP_045584956.1	tetratricopeptide repeat protein 27 [Procambarus clarkii]	1	841	95.8	6.133	-	-	-	799.54	582.447	600.77	695.631	421.718	561.574	459.135	447.457	745.605	456.675	572.281	643.473
XP_045584960.1	UBX domain-containing protein 6 [Procambarus clarkii]	3	438	50	5.67352	-	-	-	496.293	551.636	313.114	368.963	310.973	472.531	750.308	493.704	202.049	378.486	505	620.453
XP_045584973.1	uncharacterized protein Ist1 isoform X1 [Procambarus clarkii]	12	689	75.4	5.24322	-	-	-	3415.33	3741.41	2476.78	2272.38	2259.53	2614.79	4279.84	1411.12	2202.73	2701.31	3160.67	2755.44
XP_045584981.1	iron-sulfur clusters transporter ABCB7, mitochondrial isoform X1 [Procambarus clarkii]	3	707	77.9	9.20514	-	-	-	364.354	435.733	372.984	430.157	233.997	664.701	438.432	344.153	293.47	425.481	352.864	539.153
XP_045584983.1	protein disulfide-isomerase A6 homolog [Procambarus clarkii]	15	437	47.8	5.07404	-	-	-	19093.4	20117	16787.1	25313.5	18184.2	15931.6	16073	13046.3	14010.4	21861.8	19509.7	14779.9
XP_045584987.1	cytochrome c oxidase subunit 5A, mitochondrial isoform X1 [Procambarus clarkii]	7	152	17.1	5.97321	-	-	-	22921.7	22099	28799.6	24610	18244.5	19209	23611	20744.8	25740.1	20973.1	19411.7	22199
XP_045584996.2	LOW QUALITY PROTEIN: uncharacterized protein [Procambarus clarkii]	3	960	108.5	6.86481	-	-	-	148.534	97.5534	147.441	128.859	203.25	126.755	394.106	252.846	127.436	215.401	77.8058	141.239
XP_045585007.2	carbohydrate sulfotransferase 11 isoform X1 [Procambarus clarkii]	1	413	46.9	9.37445	-	-	-	180.419	165.95	45.7129	0.1	0.1	0.1	240.412	222.385	246.297	173.64	112.938	103.572
XP_045585012.2	cytosolic 5'-nucleotidase 3 isoform X1 [Procambarus clarkii]	5	356	40.1	5.10028	-	-	-	777.958	886.22	1260.85	1584.31	1282	1266.92	768.893	979.518	988.711	1248.86	1157.64	505.643
XP_045585015.1	uncharacterized protein [Procambarus clarkii]	2	310	35	9.95953	-	-	-	28.6533	121.819	139.021	218.275	167.814	105.838	192.157	103.068	62.9984	111.389	169.632	87.6827
XP_045585017.2	5'-3' exoribonuclease 2 homolog isoform X1 [Procambarus clarkii]	14	1369	150.1	6.25739	-	-	-	768.738	699.414	732.111	666.205	659.005	697.568	776.709	684.206	737.852	586.538	878.629	860.769
XP_045585028.2	vitellogenin receptor isoform X1 [Procambarus clarkii]	9	807	87.5	4.52313	-	-	-	2950.24	2532.73	2594.58	2197.43	2547.34	2500.93	2298.56	2067.18	2732.16	2305.7	2216.48	2689.41
XP_045585038.1	SERPINE1 mRNA-binding protein 1 isoform X1 [Procambarus clarkii]	3	408	44.6	9.16132	Serbp1	Putative plasminogen activator inhibitor 1 RNA-binding protein	-	603.242	910.422	640.127	714.863	533.58	911.825	1497.32	396.142	335.336	903.317	1426.25	1086.2
XP_045585041.1	uncharacterized protein [Procambarus clarkii]	3	538	59	5.32233	-	-	-	345.329	455.689	437.146	232.368	311.428	416.719	361.002	145.312	211.309	487.817	394.909	367.442
XP_045585048.1	eukaryotic translation initiation factor 3 subunit F-1 [Procambarus clarkii]	7	278	31.1	5.53033	-	-	-	538.596	770.047	161.63	810.527	309.704	537.311	1271.29	371.084	210.155	662.959	712.396	432.138
XP_045585049.1	aldehyde dehydrogenase family 16 member A1 [Procambarus clarkii]	15	825	90.3	6.05853	-	-	-	7915.41	8268.71	8062.82	8368.7	7299.16	6402.01	10805.2	9432.94	7901.95	7979.52	9451.93	10649.4
XP_045585052.2	guanine deaminase isoform X1 [Procambarus clarkii]	10	440	49.4	5.84112	-	-	-	1424.22	1472.66	1340.55	1130.1	1110.91	1234.21	946.698	1394.4	1598.08	1450.5	1097.55	1081.7
XP_045585084.1	mitochondrial import inner membrane translocase subunit TIM50-C [Procambarus clarkii]	7	398	46.1	7.68475	-	-	-	1611.55	1768.11	1781.83	1763.22	1794.27	2188.63	1949.22	1831.49	1313.94	1642.58	2107.03	1905.69
XP_045585087.2	translation initiation factor eIF2B subunit gamma [Procambarus clarkii]	2	521	58.1	7.79083	-	-	-	114.33	199.704	69.731	129.881	155.061	55.5609	289.685	365.597	299.73	357.634	176.399	246.927
XP_045585089.2	phytanoyl-CoA dioxygenase domain-containing protein 1 [Procambarus clarkii]	6	289	32.7	6.30304	-	-	-	2479.93	3011.69	845.29	2716.25	944.027	1493.04	5636.28	1011.93	1503.94	1845.13	2723.03	1536.08
XP_045585091.1	uncharacterized protein [Procambarus clarkii]	1	301	32.2	8.89691	-	-	-	369.695	374.034	496.598	319.575	437.525	286.455	286.405	533.401	422.951	264.419	200.513	401.005
XP_045585093.1	UDP-glucose 4-epimerase [Procambarus clarkii]	9	351	38.1	6.7016	-	-	-	2266.98	2808.91	2512.59	1888.27	2011.66	3096.88	5049.34	2065.69	2344.66	1885.33	3207.82	3696.53
XP_045585103.2	nuclear receptor coactivator 4 isoform X6 [Procambarus clarkii]	2	605	67.1	5.87616	-	-	-	1002.89	988.842	813.972	107.181	585.523	521.726	235.804	93.4231	200.959	159.577	434.951	87.7229
XP_045585127.1	tigger transposable element-derived protein 1-like [Procambarus clarkii]	1	331	37.3	4.81513	-	-	-	583.556	816.061	544.652	566.398	632.161	466.187	900.164	383.183	476.841	528.512	770.278	702.251
XP_045585142.1	acetyl-coenzyme A synthetase 2-like, mitochondrial [Procambarus clarkii]	11	710	77.8	5.92657	-	-	-	650.601	658.413	450.241	575.84	425.617	416.24	1511.3	593.667	669.154	768.619	992.483	490.92
XP_045585159.1	inositol monophosphatase 3 [Procambarus clarkii]	1	342	37.4	8.75263	-	-	-	6545.58	5893.73	7959.47	6991.32	9849	7604.17	6662.62	8196.77	11231	7240.62	8080.5	8598.01
XP_045585161.1	tubulin alpha-1A chain [Procambarus clarkii]	5	451	50	4.94281	-	Tubulin alpha chain	-	314.065	151.628	230.244	229.704	295.332	194.102	251.86	348.421	302.559	199.717	139.136	203.709
XP_045585175.2	uncharacterized protein [Procambarus clarkii]	3	1139	127.6	8.09906	-	-	-	191.131	210.894	176.283	948.945	405.667	474.485	302.219	388.192	369.411	126.949	220.588	316.118
XP_045585317.2	acid phosphatase type 7 [Procambarus clarkii]	9	452	52.1	4.96661	-	Purple acid phosphatase	-	5219.82	4543.53	6058.41	2922	4544.59	5091.43	5189.92	4384.81	5595.5	3686.56	3440.73	4908.04
XP_045585319.1	proline dehydrogenase 1, mitochondrial [Procambarus clarkii]	7	632	72.1	8.49737	-	-	-	976.326	780.979	866.523	1350.39	885.159	940.358	1199.23	762.622	1008.76	749.686	1105.55	988.634
XP_045585328.1	GDP-mannose 4,6 dehydratase isoform X1 [Procambarus clarkii]	12	375	42.9	8.42743	-	-	-	2628.85	2612.69	2899.44	2991.33	3916.3	2804.25	3067.24	3203.35	3457.77	2818.39	2491.21	3103.57
XP_045585345.1	selenoprotein M-like [Procambarus clarkii]	6	131	15.1	6.17377	-	-	-	4114.27	5666.91	2417.01	11417.3	1426.57	4091.68	18346.9	1679.71	2617.66	5524.7	12000.4	5949.38
XP_045585346.1	pre-mRNA-processing factor 19 isoform X2 [Procambarus clarkii]	3	505	54.4	6.17377	-	-	-	0.1	0.1	0.1	825.007	383.523	446.069	777.127	842.701	897.581	239.769	271.666	220.895
XP_045585353.2	LOW QUALITY PROTEIN: kynurenine aminotransferase [Procambarus clarkii]	7	483	53.5	7.12885	-	-	-	1479.44	1853.12	1316.47	1562.47	1363.75	1432.83	1971.68	1792.66	1535.22	1464.86	1826.44	1640.05
XP_045585368.2	ral GTPase-activating protein subunit alpha-2 isoform X1 [Procambarus clarkii]	2	2011	222.8	7.03497	-	-	-	324.562	349.769	230.339	0.1	0.1	0.1	128.012	160.842	222.365	498.878	159.059	150.919
XP_045585388.1	uncharacterized protein l(1)G0469 isoform X1 [Procambarus clarkii]	2	366	40.5	9.76508	-	-	-	457.786	433.143	366.867	400.969	412.28	404.992	569.864	208.043	309.3	344.951	422.326	396.126
XP_045585390.1	citramalyl-CoA lyase, mitochondrial isoform X1 [Procambarus clarkii]	7	357	40.1	6.89374	-	-	-	899.268	1003.96	948.301	751.107	1151.3	962.761	796.869	1187.7	1005.9	1063.54	855.743	1349.31
XP_045585394.1	activator of 90 kDa heat shock protein ATPase homolog 1 isoform X2 [Procambarus clarkii]	3	347	39.4	5.92072	-	-	-	214.999	301.29	268.69	754.64	503.169	417.655	676.251	532.718	475.305	464.711	392.325	452.601
XP_045585395.1	NADH dehydrogenase [ubiquinone] 1 alpha subcomplex subunit 6 [Procambarus clarkii]	3	123	14.8	9.34967	-	-	-	1154.42	903.539	1551.84	1732.27	1322.85	891.546	1451.7	1863.13	1464.41	1207.44	1210.07	1096.27
XP_045585398.1	U1 small nuclear ribonucleoprotein 70 kDa isoform X1 [Procambarus clarkii]	10	429	51.1	9.86407	-	-	-	1398.26	1267.63	1373.98	1612.29	1626.62	1609.12	1656.1	1530.06	1780.28	1629.01	1452.23	1239.19
XP_045585410.2	putative inorganic phosphate cotransporter isoform X1 [Procambarus clarkii]	5	801	86.5	5.84601	-	-	-	1268.83	1933.83	1070.8	824.233	855.178	1625.95	1219.76	903.048	1117.43	1033.27	2355.16	2587.41
XP_045585422.2	phosphatidylinositol-binding clathrin assembly protein LAP isoform X1 [Procambarus clarkii]	3	772	80.3	5.52154	-	-	-	1005.26	756.754	890.259	1140.73	811.401	956.446	1309.33	683.315	726.318	1181.38	1158.23	739.691
XP_045585444.2	small glutamine-rich tetratricopeptide repeat-containing protein alpha isoform X1 [Procambarus clarkii]	6	372	40.1	4.93048	-	-	-	1487.15	1094.1	660.462	2450.18	1380.06	1597.47	2322.25	1251.17	973.76	1702.41	2086.49	1519.4
XP_045585447.2	adenylyltransferase and sulfurtransferase MOCS3 [Procambarus clarkii]	6	452	49.8	5.93524	-	-	-	562.974	415.838	568.106	868.23	354.132	490.343	957.969	131.404	433.679	519.022	619.085	400.66
XP_045585457.1	uncharacterized protein [Procambarus clarkii]	11	406	45.5	5.50531	-	-	-	21382.1	28133.4	23569	13824.8	12688.9	18461.3	25809.5	18861.3	27738.3	16943	22404.8	26077.3
XP_045585473.1	zinc finger protein-like 1 homolog [Procambarus clarkii]	3	344	38.1	6.37482	-	-	-	1036.7	1124.9	629.416	970.142	801.552	567.571	712.393	683.937	856.48	959.371	1005.08	753.041
XP_045585477.1	ketohexokinase isoform X4 [Procambarus clarkii]	11	323	35.3	5.48932	-	-	-	2101.99	2038.69	2308.76	2302.45	2591.51	2264.72	2163.39	2927.17	2349.82	2088.66	1932.01	1971.77
XP_045585480.1	serine/threonine-protein phosphatase 2A catalytic subunit beta isoform [Procambarus clarkii]	8	309	35.6	5.289	Ppp2cb	Serine/threonine-protein phosphatase	-	4019.35	4518.34	3369.85	4192.58	5131.14	3835.29	5532.64	3691.27	5237.4	3639.25	4306.27	4506.01
XP_045585481.1	pantothenate kinase 3 isoform X1 [Procambarus clarkii]	7	440	48.3	5.11371	-	-	-	346.127	362.105	346.834	553.429	419.13	401.999	359.581	616.163	509.71	516.403	310.812	291.02
XP_045585493.1	endothelial differentiation-related factor 1 [Procambarus clarkii]	1	149	16.8	10.0327	-	-	-	51.6926	111.055	89.4226	153.906	100.125	145.255	469.656	46.3794	303.309	89.9749	137.643	105.756
XP_045585522.2	vacuolar protein sorting-associated protein VTA1 homolog [Procambarus clarkii]	6	321	34.1	5.47418	-	-	-	1068.7	1023.46	622.658	1013.86	787.258	675.529	1742.87	437.076	702.682	820.799	1049.3	718.861
XP_045585523.1	kinesin heavy chain [Procambarus clarkii]	24	959	108.8	5.90094	KIF5B	Kinesin-like protein	-	766.184	965.567	440.215	864.279	724.606	763.799	1616.05	394.458	612.697	886.566	854.476	503.089
XP_045585538.1	large ribosomal subunit protein uL13 [Procambarus clarkii]	8	205	23.3	11.0351	-	-	-	5904.92	5799.14	7017.1	6541.5	4825.31	4625.71	5813.98	4837.38	6754.72	5101.04	4673.45	5705.94
XP_045585544.1	low-density lipoprotein receptor [Procambarus clarkii]	1	873	97.5	4.9455	-	-	-	1749.87	1931.94	5023.38	2285.47	2416.04	1144.02	123.869	333.336	288.305	199.447	2876.01	2097.09
XP_045585556.1	5-demethoxyubiquinone hydroxylase, mitochondrial [Procambarus clarkii]	6	192	21.5	6.60297	-	-	-	973.095	971.719	1391.97	987.712	1178.22	1236.88	845.815	1572.21	1423.17	1044.68	1233.94	1331.88
XP_045585601.1	S-adenosylmethionine synthase [Procambarus clarkii]	4	388	43.1	5.85992	-	-	-	2962.41	2327.19	4178.49	2410.79	3242.92	2769.44	2669.33	2191.08	1928.67	3335.59	2215.45	3389.1
XP_045585606.1	hydroxyacylglutathione hydrolase, mitochondrial [Procambarus clarkii]	10	307	33.6	6.04523	-	-	-	17424.9	20970.1	21641.9	20192.6	16356.8	15710	24285.7	17578.1	18335	20851.8	24178.3	23300.8
XP_045585611.2	peroxiredoxin 2-like isoform X2 [Procambarus clarkii]	9	198	21.8	4.83954	-	-	-	4095.27	3778.41	5235.96	4688.21	4607.52	5276.33	4579.52	4478.46	5077.63	5150.67	4512.3	5613.85
XP_045585622.1	EKC/KEOPS complex subunit LAGE3 isoform X1 [Procambarus clarkii]	1	119	13.1	4.4881	-	Putative EKC/KEOPS complex subunit LAGE3	-	237.511	248.009	168.203	315.233	396.581	306.175	373.718	320.952	249.727	414.595	385.297	403.861
XP_045585762.2	serine protease inhibitor dipetalogastin isoform X1 [Procambarus clarkii]	3	328	35.8	8.40265	-	-	-	86.0096	230.244	116.033	141.724	436.258	239.32	264.408	231.534	316.191	171.039	261.436	295.141
XP_045585767.2	four-domain proteases inhibitor-like [Procambarus clarkii]	2	127	13.7	8.41107	-	-	-	409.32	474.885	308.035	421.209	773.671	729.201	417.672	320.342	324.964	409.926	213.964	860.066
XP_045585774.1	ubiquitin-like protein 4A [Procambarus clarkii]	2	178	19.3	5.52692	-	-	-	830.073	841.904	433.197	673.028	682.779	571.762	548.061	576.444	493.173	708.976	658.388	533.752
XP_045585861.1	deubiquitinase DESI2 isoform X1 [Procambarus clarkii]	1	244	27.4	6.74786	-	-	-	886.548	1034.05	1619.64	427.393	821.867	697.708	691.445	701.277	761.893	475.664	522.146	407.522
XP_045585950.1	histone H3 [Procambarus clarkii]	3	136	15.4	11.2693	h3	Histone H3	-	25396.5	23703.6	32638.2	32053.1	31828.5	32925.1	29916.2	33849.6	25439.1	28323.4	28469.8	28474.2
XP_045586135.1	peptidyl-prolyl cis-trans isomerase FKBP2 isoform X1 [Procambarus clarkii]	2	185	20.2	9.09638	-	-	-	1157.31	913.708	680.539	961.242	1215.65	1131.41	1854.33	766.659	641.988	1842.69	1197.65	1006.93
XP_045586384.2	uncharacterized protein [Procambarus clarkii]	8	427	48.1	5.36957	-	-	-	2745.36	3010.36	1370.83	2306.73	1533.96	2528.02	3003.04	924.71	1011.28	2856.46	3722.76	2475.81
XP_045586388.1	uncharacterized protein [Procambarus clarkii]	22	862	98.6	5.36017	-	-	-	6132.26	6491.82	6097.19	6316.12	4400.3	6315.56	8258.7	5433.6	4403.52	5824.71	8925.37	9419.09
XP_045586389.1	uncharacterized protein [Procambarus clarkii]	6	422	48	5.00861	-	-	-	1525.66	1690.36	903.39	831.96	563.031	798.061	1519.8	740.949	1238.75	1470.05	1178.25	1216.2
XP_045586392.1	uncharacterized protein [Procambarus clarkii]	5	430	49.3	5.23602	-	-	-	2393.2	2269.14	3216.47	3718.07	2342.88	3829.14	3150.01	2536.36	1586.67	2707.83	3813.4	3409.8
XP_045586393.1	uncharacterized protein [Procambarus clarkii]	8	429	48.9	5.42609	-	-	-	43270.7	40446.5	21777.5	58239	33826.3	39113.4	50469.5	39831.9	36217.5	43262.8	68446.4	25860.5
XP_045586396.1	uncharacterized protein [Procambarus clarkii]	9	427	49	5.18451	-	-	-	5259.94	5899.33	5261.72	5777.6	5094.15	5384.22	7072.24	7089.69	5090.67	4229.02	6630.36	7075.5
XP_045586401.1	uncharacterized protein [Procambarus clarkii]	6	422	48.2	5.36896	-	-	-	1189.93	1349.55	608.334	528.828	1100.93	803.602	1136.47	986.405	1074.01	494.707	1519.83	1517.48
XP_045586548.1	protein psiM [Procambarus clarkii]	1	301	32.3	4.56329	-	-	-	6212.83	4787.95	11428.2	1557.52	8733.1	9144.31	109.795	632.429	10292.9	0.1	0.1	0.1
XP_045587556.1	prefoldin subunit 2 [Procambarus clarkii]	6	149	16.7	8.60736	Pfdn2	Putative prefoldin subunit 2	-	1794.83	2360.82	1077.24	1889.79	1794.6	1542.17	2261.3	1566.62	1455.44	1688.35	1857.33	1554.92
XP_045587607.2	phenoloxidase-activating factor 1 isoform X1 [Procambarus clarkii]	1	360	39	7.43927	-	-	-	144.446	59.6657	136.397	0.1	0.1	0.1	176.806	238.002	276.542	210.165	106.607	140.207
XP_045587674.2	dipeptidyl peptidase 1 isoform X2 [Procambarus clarkii]	5	460	51	4.84699	-	-	-	3166	3337.27	4607.2	3065.18	2875.75	2430.95	3355.77	3261.14	4749.89	3231.76	3210.59	5215.42
XP_045587677.2	dipeptidyl peptidase 1 [Procambarus clarkii]	7	450	50.3	4.72614	-	-	-	10949.3	10795.7	12976.9	7457.41	5749.72	7455.51	9420.83	8746	18622.7	10840.3	9481.33	9635.88
XP_045587727.1	hexosaminidase D [Procambarus clarkii]	1	486	56.4	6.08099	-	-	-	498.024	552.581	838.764	1052.42	1269.72	665.801	747.988	954.415	784.313	676.707	772.137	561.25
XP_045587760.1	U6 snRNA-associated Sm-like protein LSm6 isoform X1 [Procambarus clarkii]	3	107	12.2	9.46674	-	-	-	873.673	877.867	881.912	1223.03	858.683	605.249	951.584	817.752	1075.57	626.016	610.661	899.61
XP_045587837.1	annulin isoform X2 [Procambarus clarkii]	14	776	87.2	4.94989	-	-	-	1914.45	2052.76	1349.85	1890.2	1438.27	1508.56	2069.94	1353.58	2107.37	1877.16	1469.1	1777.36
XP_045587918.1	uncharacterized protein [Procambarus clarkii]	1	229	25.6	4.96918	-	-	-	110.094	106.732	65.0803	0.1	0.1	0.1	17.8227	113.077	50.6699	224.641	28.5982	45.5979
XP_045588039.1	large ribosomal subunit protein uL15 [Procambarus clarkii]	5	147	16.6	10.7858	-	-	-	14509.2	21982.9	16665	14001.8	6052.61	12947.9	29357.2	7426.77	14607.8	5163.92	20956.5	18402.1
XP_045588046.1	60S ribosomal export protein NMD3 [Procambarus clarkii]	1	501	56.8	6.20697	-	-	-	286.637	259.491	119.335	57.8882	201.109	148.448	168.219	232.568	208.747	240.863	259.836	238.638
XP_045588056.2	large ribosomal subunit protein uL15m [Procambarus clarkii]	2	311	34.7	9.38446	-	-	-	345.129	339.601	280.782	239.123	116.008	225.844	274.196	344.307	377.802	170.498	308.11	187.134
XP_045588079.1	polyubiquitin-C [Procambarus clarkii]	7	837	94.1	7.20819	-	-	-	25739.2	26307.9	31921	17089.1	29457.8	26923.5	22513.5	28272.5	25867.6	21822.3	25402.2	27897.2
XP_045588085.2	transmembrane protein 87A isoform X2 [Procambarus clarkii]	7	574	64.9	5.2215	-	-	-	894.823	713.898	854.019	658.392	621.646	634.809	1000.85	763.114	900.629	646.339	839.08	788.451
XP_045588128.2	C-type lectin domain family 17, member A-like isoform X2 [Procambarus clarkii]	3	163	18.6	4.53864	-	-	-	2363.25	1706.68	4121.72	1691.03	2069.54	2938.88	1034.77	1963.14	4733.62	861.436	2894.29	1731.65
XP_045588147.2	C-type lectin domain family 10 member A-like [Procambarus clarkii]	2	167	18.5	4.33758	-	-	-	460.288	1869.24	915.905	848.368	888.138	1118.72	926.604	1205.9	1499.93	1007.4	1083.02	1389.03
XP_045588282.1	insulin-like growth factor-binding protein 7 [Procambarus clarkii]	2	103	11.2	4.51056	-	-	-	457.919	738.494	213.742	209.216	573.868	260.07	735.535	196.12	167.309	681.033	381.751	620.311
XP_045588297.2	uncharacterized protein [Procambarus clarkii]	5	383	41.3	6.20538	-	-	-	475.585	389.8	572.534	1163.55	1028.48	936.94	1250.65	848.777	412.199	990.738	682.83	637.504
XP_045588344.2	isoleucine--tRNA ligase, mitochondrial isoform X1 [Procambarus clarkii]	4	988	112.2	7.61127	-	-	-	455.973	443.516	412.258	660.605	696.944	699.752	487.013	524.97	388.439	603.308	562.593	401.743
XP_045588353.2	protein FAM98A [Procambarus clarkii]	4	479	50.7	9.11627	fam98A	FAM98A-like protein	-	458.613	379.636	198.253	475.89	154.217	309.803	755.728	284.239	319.196	492.336	348.929	339.568
XP_045588364.1	nucleolar protein 56 [Procambarus clarkii]	10	579	64.4	8.80414	-	-	-	725.982	691.729	345.259	817.927	781.497	502.517	944.215	428.047	479.249	858.264	764.124	620.696
XP_045588366.2	partner of Y14 and mago-like [Procambarus clarkii]	1	218	24	8.68073	-	-	-	973.329	1019.1	1194.53	2437.43	1134.4	1354.42	1893.84	1460.28	948.208	828.718	1305.05	941.867
XP_045588452.1	alpha-L-fucosidase [Procambarus clarkii]	6	453	51.9	5.01398	-	-	-	4994.77	3962.23	7383.93	16614.6	7382.21	8220.67	6298.81	8665.13	9574.69	5938.64	5644.68	8195.98
XP_045588461.2	pancreatic triacylglycerol lipase [Procambarus clarkii]	6	520	58.8	4.74652	-	-	-	2036.73	1984.86	2027.9	1938.75	1056.63	847.127	1174.65	3362.95	1818.7	1120.88	941.411	1494.46
XP_045588572.1	thioredoxin domain-containing protein 12 isoform X1 [Procambarus clarkii]	5	167	18.8	6.21344	-	-	-	1474.79	1501.2	1383.77	1199.41	1053.97	1130.35	1103.3	1341.01	814.865	1122.54	1423.75	1214.97
XP_045588602.1	very-long-chain (3R)-3-hydroxyacyl-CoA dehydratase [Procambarus clarkii]	4	370	43.9	5.96478	-	-	-	1195.86	1649.94	561.941	1052.92	797.242	933.311	1042.14	1343.93	1150.59	1172.64	801.575	1115.51
XP_045588760.1	signal recognition particle subunit SRP72 [Procambarus clarkii]	4	659	73.4	9.09161	-	-	-	383.117	637.976	304.598	456.838	433.801	387.284	578.394	461.544	335.777	680.35	444.727	289.593
XP_045588792.1	leukocyte receptor cluster member 9 [Procambarus clarkii]	6	479	54.7	5.43256	-	-	-	1265.92	1102.24	568.752	533.561	1768.03	580.614	638.995	417.245	330.354	521.747	655.497	626.526
XP_045588793.2	tRNA (adenine(58)-N(1))-methyltransferase catalytic subunit TRMT61A [Procambarus clarkii]	1	369	40.6	7.06647	-	-	-	47.2368	73.1508	26.0022	77.8805	107.35	131.834	222.596	262.751	223.863	53.4856	97.8914	306.931
XP_045588922.2	caldesmon isoform X1 [Procambarus clarkii]	9	515	58.2	5.58685	-	-	-	629.178	761.065	496.646	562.888	521.302	509.038	643.731	441.569	262.95	558.107	523.836	539.145
XP_045589018.2	uncharacterized protein [Procambarus clarkii]	3	368	42.2	9.48065	-	-	-	195.808	119.579	209.52	251.652	128.52	42.3027	146.415	152.201	160.354	157.445	57.7404	91.3438
XP_045589070.1	uncharacterized protein [Procambarus clarkii]	1	155	16.8	6.03729	-	-	-	1651.04	1688.42	985.551	1328.6	1525.76	1576.36	1740.78	1289.94	1841.46	1367.14	2201.7	1293.04
XP_045589427.2	type-2 ice-structuring protein-like [Procambarus clarkii]	3	275	30.5	5.66779	-	-	-	685.965	780.268	543.453	1005.41	342.8	409.077	189.004	477.62	396.496	579.769	510.506	352.457
XP_045589480.2	uncharacterized protein [Procambarus clarkii]	3	316	35.8	4.57013	-	-	-	289.739	226.119	269.599	266.972	144.851	233.936	638.066	241.01	287.159	390.883	362.579	231.651
XP_045589579.2	uncharacterized protein [Procambarus clarkii]	13	422	49.9	6.13861	-	-	-	518.28	590.755	352.343	1064.34	156.46	492.328	1330.22	317.588	1165.85	1439.89	1069.7	426.58
XP_045589584.2	uncharacterized protein [Procambarus clarkii]	1	466	53.2	9.534	-	-	-	113.803	120.884	150.458	134.861	74.3182	59.5025	97.0641	74.8717	111.516	116.441	196.225	139.478
XP_045589614.2	long-chain-fatty-acid--CoA ligase 4 [Procambarus clarkii]	11	674	74.4	6.15875	-	-	-	2226.72	2614.83	2945.1	1559.87	3001.95	2668.14	1644.91	3477.65	4082.42	1771.22	3025.08	2863.81
XP_045589762.1	myophilin isoform X1 [Procambarus clarkii]	4	248	27.4	8.71295	-	-	-	2346.27	2749.1	1174.32	1634.65	803.911	1605.95	4417.29	809.458	937.635	1715.74	2975.43	2706.51
XP_045589883.1	cytochrome P450 2J6 [Procambarus clarkii]	18	539	61.3	8.12689	-	-	-	814.65	1080.29	924.865	2188.05	1098.49	1247.75	1561.61	1189.33	1053.74	1207.25	980.482	1476.17
XP_045589922.2	tryptophan--tRNA ligase, cytoplasmic isoform X1 [Procambarus clarkii]	10	518	58.9	6.32928	-	-	-	2861.84	3101.87	1896.78	3951.22	2664.88	2344.18	2526.35	2451.29	1314.85	3148.45	2406.79	2014.24
XP_045589961.1	glutathione peroxidase 7 [Procambarus clarkii]	6	203	22.8	4.75775	-	-	-	439.526	528.985	393.443	443.813	413.795	428.167	838.454	351.985	368.946	610.257	553.873	395.537
XP_045590023.1	high mobility group protein I [Procambarus clarkii]	1	87	9.2	10.2055	-	-	-	280.633	337.703	385.31	722.388	611.547	340.184	1697.76	997.893	1663.23	337.876	749.941	693.357
XP_045590086.1	glycerol-3-phosphate dehydrogenase [NAD(+)], cytoplasmic isoform X2 [Procambarus clarkii]	16	412	45.2	6.67364	-	-	-	3524.74	3525.71	1910.78	4127.13	1965.53	3007.26	8906.6	1942.86	2235.85	4710.25	5017.2	3375.49
XP_045590120.2	low affinity immunoglobulin epsilon Fc receptor-like [Procambarus clarkii]	2	193	21.7	5.8277	-	-	-	1271.86	1354.15	1642.22	976.037	1713.05	1432.78	1098.33	847.008	1793.75	1634.4	872.855	1566.97
XP_045590179.2	LOW QUALITY PROTEIN: phosphopentomutase [Procambarus clarkii]	13	605	67.3	5.06732	-	-	-	4213.3	4261.67	4841.81	3673.02	5250.9	4147.71	3797.07	4728.69	4813.35	4051.28	3996.99	4224.63
XP_045590203.2	LOW QUALITY PROTEIN: homogentisate 1,2-dioxygenase [Procambarus clarkii]	6	440	49.4	6.05695	-	-	-	1290.46	1243.91	1831.81	828.687	1870.37	1888.09	709.934	2073.05	1020.65	1412.06	2103.32	1840.92
XP_045590237.2	vitelline membrane outer layer protein 1 [Procambarus clarkii]	3	299	31.8	3.92059	-	-	-	1232.46	917.08	2359.59	772.537	1047.76	1124.73	1749.74	1329.72	1662.31	789.542	830.228	798.694
XP_045590304.2	dipeptidyl peptidase 1 [Procambarus clarkii]	3	447	50.1	4.61249	-	-	-	1378.94	1472.17	1687.77	1410.75	500.481	872.782	847.47	1021.01	1273.31	762.698	816.174	3239.46
XP_045590635.1	uncharacterized protein [Procambarus clarkii]	1	520	58.4	6.91473	-	-	-	2382.46	1932	2624.5	5757.6	7144.45	4415.66	620.828	5587.92	3719.23	1927.18	2519.03	1382.48
XP_045590696.1	high mobility group protein DSP1 [Procambarus clarkii]	2	226	25.7	6.20782	-	-	-	166.259	434.514	209.496	334.019	130.173	373.475	669.898	341.405	119.464	422.863	290.383	212.221
XP_045590730.2	tetraspanin-3 [Procambarus clarkii]	6	237	25.5	4.81403	-	-	-	28556.3	28883.8	26056.9	23626.5	35834.9	29385.8	28115.9	28001.5	43045	22169.2	26821.9	24928
XP_045590797.1	sphingosine-1-phosphate lyase isoform X1 [Procambarus clarkii]	16	562	61.5	8.00214	-	-	-	3354.92	3832.19	3067.4	4461.96	2694.94	3561.66	3349.97	3094.12	2573.63	2728.17	4795.73	3557.75
XP_045590810.2	vacuolar protein sorting-associated protein 37B isoform X1 [Procambarus clarkii]	4	238	26.3	5.09174	-	-	-	399.789	468.105	355.334	220.527	241.529	295.644	904.789	382.064	186.933	271.371	580.445	471.745
XP_045590814.1	huntingtin-interacting protein K [Procambarus clarkii]	2	116	13.3	5.07428	-	-	-	193.645	82.0847	203.526	156.169	235.836	244.999	391.898	433.391	420.473	220.191	301.469	250.469
XP_045590964.1	syntenin-1 [Procambarus clarkii]	6	319	33.9	7.14923	-	-	-	1915.95	1707.28	1411.35	740.645	2340.57	1400.15	1398.58	1238.78	1150.86	1078.11	1163.68	1432.18
XP_045591110.1	arginine kinase Pro c 2.0101 isoform X4 [Procambarus clarkii]	22	357	40.1	6.18536	-	arginine kinase	-	86283.8	80760.3	90301.1	81061.3	76082.7	81209.1	103942	90579.9	99268	95610.8	97748.5	88693.4
XP_045591112.1	ethanolamine-phosphate cytidylyltransferase isoform X2 [Procambarus clarkii]	3	378	42.6	6.40582	-	-	-	394.245	317.385	287.612	713.727	471.13	396.555	1110.53	875.244	1057.45	589.909	407.802	475.433
XP_045591219.1	voltage-dependent anion-selective channel protein 2 [Procambarus clarkii]	15	282	30.2	8.8089	-	-	-	29996.2	34880.5	34254.1	27132	26124.1	31849	28616.4	33490.5	38166.3	31446.5	37636.3	31731.3
XP_045591373.1	S-adenosylmethionine synthase-like [Procambarus clarkii]	10	388	43.2	6.16083	-	-	-	3720.11	2994.05	5238.6	2878.04	2889.65	2642.03	6566.2	2815.66	1472.47	3768.89	4572.29	6599.02
XP_045591432.1	serine racemase isoform X1 [Procambarus clarkii]	8	329	35.6	7.94464	-	-	-	1042.16	983.49	1046.67	1524.93	1257.13	1638.68	1045.4	1594.74	1032.67	1378.9	1543.11	1233.09
XP_045591484.1	1-acyl-sn-glycerol-3-phosphate acyltransferase alpha [Procambarus clarkii]	4	280	32.3	9.29962	-	-	-	892.43	1335.42	815.491	594.728	543.393	400.706	722.052	649.292	775.441	491.965	794.314	673.821
XP_045591534.1	ADP-ribosylation factor 6 [Procambarus clarkii]	3	175	20	8.95734	-	-	-	398.645	372.28	233.212	577.252	53.7886	301.974	568.159	298.258	278.347	426.349	438.082	484.895
XP_045591775.2	uncharacterized protein [Procambarus clarkii]	5	482	54.7	6.42511	-	-	-	435.555	579.59	333.294	738.808	636.263	582.86	1142.42	379.138	320.806	457.998	641.865	622.138
XP_045591808.2	uncharacterized protein [Procambarus clarkii]	14	466	52.9	6.42194	-	-	-	10300.8	11506.7	8790.01	10153.1	10211.8	8575.76	11878	9270.37	7422.7	9092.67	9112.88	11057.7
XP_045591821.1	tyrosine-protein kinase CSK isoform X1 [Procambarus clarkii]	9	470	53.4	6.05524	-	-	-	1459.05	1361.96	1350.19	1572.9	1703.1	1952.31	1809.62	1621.96	1173.84	1841.91	1757.03	1067.46
XP_045591832.1	AP-3 complex subunit beta-2 isoform X2 [Procambarus clarkii]	2	1086	120.3	5.83209	-	-	-	162.177	149.002	168.581	57.5009	151.478	103.773	178.666	81.3747	177.853	130.357	192.126	91.8191
XP_045591837.1	multiple epidermal growth factor-like domains protein 6 [Procambarus clarkii]	9	1806	195.5	5.25678	-	-	-	423.496	465.952	468.475	234.787	304.687	351.737	355.267	635.592	657.861	284.219	512.846	394.431
XP_045591841.2	chloride channel protein 2 isoform X3 [Procambarus clarkii]	3	1425	155.9	9.2171	-	-	-	135.999	153.481	160.425	70.6652	387.378	181.062	228.326	292.584	243.106	164.157	189.473	124.937
XP_045591845.1	zinc finger RNA-binding protein isoform X1 [Procambarus clarkii]	12	928	101.7	8.79376	-	-	-	1532.55	1396.41	1441.36	1643.88	1672.55	1744.37	1828.8	1512.04	1687.31	1484.26	1656.48	1646
XP_045591861.1	methylglutaconyl-CoA hydratase, mitochondrial isoform X1 [Procambarus clarkii]	5	301	32.1	8.97968	-	-	-	5370.98	4810.08	4654.16	6270.79	5305.63	5946.21	7386.58	4214.26	5551.98	3375.94	8036.88	6372.74
XP_045591864.1	flavin reductase (NADPH) isoform X2 [Procambarus clarkii]	3	206	22.2	5.71808	-	-	-	595.613	589.573	614.22	541.385	984.529	579.774	922.242	712.503	616.215	725.643	707.878	522.872
XP_045591867.1	RNA-binding protein with serine-rich domain 1-A isoform X1 [Procambarus clarkii]	1	306	34.7	11.7336	-	-	-	341.908	316.742	223.646	294.4	354.007	358.734	526.431	303.867	294.704	459.499	509.711	336.314
XP_045591879.1	DNA damage-binding protein 1 [Procambarus clarkii]	12	1137	125.4	5.24908	-	-	-	1626.05	1678.37	1746.47	1489.77	1736.56	1557.21	1347.15	1736.51	1973.84	1779.69	1788.19	1480.57
XP_045591880.1	peptidyl-tRNA hydrolase 2, mitochondrial [Procambarus clarkii]	4	182	19.4	5.04254	-	-	-	648.935	882.269	706.717	1210.47	560.291	586.342	1258.37	697.595	632.687	745.869	887.898	1151.59
XP_045591889.1	protein NipSnap isoform X1 [Procambarus clarkii]	4	280	32.6	9.17706	-	-	-	12189.2	11125.6	11824.9	10451.9	12445.5	13394.7	11439.1	12504.5	9845.37	11063	14335.4	12435.6
XP_045591911.1	large ribosomal subunit protein uL4A [Procambarus clarkii]	15	363	40.8	11.2117	-	-	-	24169.9	27408.3	24035.4	26008.1	16311.8	23247.4	32608.9	23355.4	23874.2	24185.5	28203.5	29912.3
XP_045591931.2	lymphotoxin beta receptor inhibitor-like isoform X1 [Procambarus clarkii]	3	259	28.8	5.55585	-	-	-	997.547	1174.64	728.717	921.389	735.71	768.162	984.956	749.86	744.754	897.23	1000.11	737.242
XP_045591945.1	protein canopy 4 [Procambarus clarkii]	6	229	26	4.92011	-	-	-	1440.03	1594.21	1275.68	1839.51	2252.67	1763.17	2448.86	1365.19	1254.45	1467.43	1848.79	1690.51
XP_045591946.1	alanine--glyoxylate aminotransferase isoform X1 [Procambarus clarkii]	9	439	48	8.8056	-	-	-	4487.32	3984.12	5297.24	7672.74	5664.34	5423.65	4515.15	6936.56	5499.17	4507.54	7500.32	4405.17
XP_045591959.1	prefoldin subunit 1 [Procambarus clarkii]	4	126	14.4	9.01349	-	-	-	425.255	519.193	385.934	574.224	480.362	500.679	2558.35	131.868	690.779	768.712	1028.08	561.288
XP_045591983.2	transient receptor potential channel pyrexia isoform X1 [Procambarus clarkii]	7	985	110.3	6.68219	-	-	-	376.916	488.097	301.519	384.617	477.557	351.755	439.214	359.44	297.664	294.339	364.134	287.354
XP_045592031.1	U1 small nuclear ribonucleoprotein A [Procambarus clarkii]	2	244	27	9.78888	-	-	-	69.2688	250.517	223.175	278.944	270.053	220.224	476.571	441.391	499.764	87.3529	241.365	246.588
XP_045592035.1	vacuolar protein sorting-associated protein 26B-like isoform X1 [Procambarus clarkii]	5	457	52.2	5.112	-	-	-	262.955	322.486	304.027	249.77	141.216	206.676	433.675	256.157	171.093	275.398	410.686	292.517
XP_045592039.1	calcium-transporting ATPase sarcoplasmic/endoplasmic reticulum type isoform X2 [Procambarus clarkii]	24	1002	110.2	5.21173	-	P-type Ca(2+) transporter	-	4432.22	4169.15	4572.79	5356.82	4579.82	4328.89	5033.58	4975.39	5061.96	4979.92	4813.97	4163.53
XP_045592042.1	calcium-transporting ATPase sarcoplasmic/endoplasmic reticulum type [Procambarus clarkii]	9	1020	112.5	5.2309	-	-	-	7571.8	8120.38	7040.26	9009.1	7562.66	7238.73	8155.79	9497.29	9115.94	7229.72	6941.38	7730.07
XP_045592053.2	gamma-glutamyl hydrolase isoform X2 [Procambarus clarkii]	4	323	36	4.69623	-	-	-	2916.31	2024.78	4372.55	3619.21	2815.47	1946.57	1873.72	3032.97	4065.5	3155.16	1685.32	2260.56
XP_045592096.1	prefoldin subunit 6 [Procambarus clarkii]	9	126	14.8	5.94562	-	-	-	2286.15	2305.17	1272.6	1938.78	2105.91	2031.25	2504.59	1758.95	1801.64	2170.45	2133.92	2156.81
XP_045592119.1	nucleoside diphosphate kinase B [Procambarus clarkii]	8	172	19.3	7.71771	-	-	-	31695.2	37182.7	26801.8	25639.3	26482.3	28703.1	31049.8	18419	21702.2	24639.5	35299.8	28497.7
XP_045592120.1	uncharacterized protein Cbl isoform X1 [Procambarus clarkii]	1	1547	169.5	6.93072	-	-	-	0.1	0.1	0.1	0.1	0.1	0.1	195.555	569.877	1060.36	230.383	29.8114	62.972
XP_045592141.1	chromobox protein homolog 1 isoform X1 [Procambarus clarkii]	2	187	21.9	5.00995	-	-	-	341.33	384	332.42	859.464	356.449	461.172	902.522	403.162	368.8	492.424	593.465	400.484
XP_045592143.1	protein phosphatase 1 regulatory subunit 14C isoform X1 [Procambarus clarkii]	3	228	25.1	5.92242	-	-	-	417.987	332.077	409.467	399.659	447.328	1113.76	883.829	550.699	554.182	634.229	892.249	741.939
XP_045592146.1	breast cancer anti-estrogen resistance protein 3 homolog isoform X1 [Procambarus clarkii]	4	950	105.3	6.04657	-	-	-	466.478	512.856	803.843	494.549	1074.83	644.076	449.25	326.017	741.855	897.742	548.768	504.211
XP_045592183.1	uncharacterized protein [Procambarus clarkii]	1	211	22.3	3.99774	-	-	-	53.8581	28.3155	174.32	95.0197	154.41	127.914	200.735	96.2154	143.057	278.538	183.638	253.869
XP_045592192.1	leukocyte elastase inhibitor isoform X1 [Procambarus clarkii]	14	390	44.4	5.2785	-	-	-	7488.01	7719.34	7760.2	5721.16	9202.66	6921.37	8957.89	8421.11	8854.57	7968.72	7010.07	7259.17
XP_045592198.2	NADH dehydrogenase [ubiquinone] 1 beta subcomplex subunit 3 [Procambarus clarkii]	2	142	16	9.46515	-	-	-	564.484	745.034	874.319	788.246	452.789	756.073	916.273	529.45	659.047	526.303	715.383	1688.39
XP_045592199.2	uncharacterized protein [Procambarus clarkii]	1	340	38.6	4.41498	-	-	-	0.1	0.1	0.1	0.1	0.1	0.1	119.415	156.249	95.3628	0.1	0.1	0.1
XP_045592201.2	metallo-beta-lactamase domain-containing protein 1 [Procambarus clarkii]	2	211	23.3	5.16718	-	-	-	367.202	423.042	471.928	399.318	528.228	251.252	358.383	438.673	463.602	407.952	320.419	335.401
XP_045592211.2	titin homolog [Procambarus clarkii]	1	3240	359.3	5.4975	-	-	-	109.07	87.59	125.647	0.1	0.1	0.1	92.296	129.847	64.7099	50.8723	84.5815	114.983
XP_045592214.1	uncharacterized monothiol glutaredoxin ycf64-like [Procambarus clarkii]	2	145	16.1	5.90668	-	-	-	1475.94	774.921	722.498	1314.75	1205.71	1042.07	1112.53	1192.43	800.482	1389.12	1617.04	753.76
XP_045592222.1	DNA-binding protein HEXBP isoform X1 [Procambarus clarkii]	6	349	40.1	8.87054	-	-	-	850.742	721.163	225.082	1046.85	391.673	806.011	1577.55	108.62	488.444	896.679	1229.72	825.789
XP_045592234.1	ras-related protein Rap1 isoform X3 [Procambarus clarkii]	8	189	21.3	6.37482	-	-	-	5379.08	7143.14	6175.44	4350.02	6893.58	5708.14	7815.84	5345.09	5600.99	5521.29	7301.38	7937.78
XP_045592257.1	histone H1-delta [Procambarus clarkii]	2	184	18.9	10.8403	-	-	-	0.1	0.1	0.1	0.1	0.1	0.1	1748.24	1485.92	774.416	453.296	430.829	294.89
XP_045592262.1	leucine carboxyl methyltransferase 1 [Procambarus clarkii]	1	318	36.3	5.64105	-	-	-	791.103	766.03	539.363	836.684	476.136	797.143	706.689	681.512	1248.23	893.017	1223.85	913.028
XP_045592266.1	selenocysteine lyase isoform X3 [Procambarus clarkii]	5	446	49	8.25824	-	-	-	143.239	157.851	272.018	159.51	175.472	204.633	391.119	413.847	221.116	235.25	177.368	208.2
XP_045592273.2	uncharacterized protein [Procambarus clarkii]	1	553	60.9	6.95953	-	-	-	174.009	124.404	137.692	100.659	117.712	89.5191	126.244	479.888	5338.8	173.725	235.712	71.609
XP_045592289.2	uncharacterized protein [Procambarus clarkii]	7	513	59.1	9.04303	-	-	-	285.52	284.781	297.234	682.644	596.068	327.952	179.641	657.621	879.019	578.633	156.011	259.846
XP_045592295.1	sorting nexin-12 isoform X2 [Procambarus clarkii]	6	163	19	8.58844	-	-	-	1744.08	1991.76	718.971	3529.23	1506.8	2039.16	2975.59	1044.35	508.844	1941.91	2198.46	1380.97
XP_045592401.2	E3 ubiquitin-protein ligase HECTD1 isoform X1 [Procambarus clarkii]	1	2653	290.4	5.357	-	-	-	0.1	0.1	0.1	263.979	116.507	74.3923	0.1	0.1	0.1	208.961	119.439	72.4758
XP_045592424.1	RNA-binding protein 24-B isoform X1 [Procambarus clarkii]	1	333	35.3	8.48724	-	-	-	1279.1	1074.29	1028.78	1668.66	1079.41	1275.85	959.229	1290.13	918.43	736.419	1074.17	1088.71
XP_045592435.1	signal recognition particle 14 kDa protein [Procambarus clarkii]	1	120	13.8	10.1221	-	-	-	503.19	469.095	707.472	305.106	197.889	339.051	611.516	242.558	70.4416	197.411	804.166	607.814
XP_045592440.1	phosphatidate cytidylyltransferase, photoreceptor-specific isoform X1 [Procambarus clarkii]	4	474	55	8.05328	-	-	-	556.28	707.752	626.409	425.322	884.413	458.186	446.022	447.232	834.508	512.559	310.405	430.781
XP_045592442.1	clathrin light chain B isoform X1 [Procambarus clarkii]	6	364	38.4	4.38739	-	-	-	2672.71	2809.6	1477.32	5113.04	1300.6	2313.41	5320.63	688.694	952.842	3741.41	3696.47	1416.17
XP_045592466.1	heat shock protein homolog [Procambarus clarkii]	7	202	22.6	6.92157	-	-	-	4909.64	6916.28	3219.01	4283.34	1892.65	3487.33	7076.98	1616.51	2189.15	4814.89	6580.91	5131.76
XP_045592472.1	N-sulphoglucosamine sulphohydrolase [Procambarus clarkii]	2	554	61.9	6.74213	-	-	-	334.493	258.392	546.595	227.081	411.373	280.605	364.422	444.391	590.304	335.076	373.256	298.501
XP_045592486.1	eukaryotic translation initiation factor 6 [Procambarus clarkii]	2	245	26.5	4.81696	-	-	-	122.917	240.419	49.1054	141.551	139.114	32.3974	462.6	512.672	547.239	172.477	315.684	371.942
XP_045592500.1	S-adenosylmethionine synthase isoform X1 [Procambarus clarkii]	9	406	44.8	5.62237	-	-	-	7036.68	8116.19	7841.29	5825.37	6754.51	5691.56	19627.5	4782.93	4870.5	7943.25	8368.37	10336.3
XP_045592503.1	peroxisomal biogenesis factor 19 [Procambarus clarkii]	2	351	38.1	4.13678	-	-	-	682.311	667.656	584.824	727.543	580.428	796.155	824.554	946.35	782.664	391.365	961.899	472.1
XP_045592521.1	myosin regulatory light chain 2 [Procambarus clarkii]	1	175	19.1	4.3797	-	-	-	0.1	0.1	0.1	52.0367	166.027	148.089	245.705	233.538	230.428	0.1	0.1	0.1
XP_045592527.1	small ribosomal subunit protein uS8A [Procambarus clarkii]	7	130	14.7	10.126	-	-	-	13191.2	11506.9	12690.4	14883.7	13534.3	13853.8	13605.2	14515.5	13586.2	12043.1	13772.2	12928.4
XP_045592532.1	transport and Golgi organization 2 homolog [Procambarus clarkii]	8	280	32.1	6.12408	-	-	-	1615.38	1702.21	1548.83	2613.52	2739.92	1810.42	1633.28	2516.02	2317.48	1612.36	1741.89	1762.34
XP_045592603.2	LOW QUALITY PROTEIN: acyl-coenzyme A thioesterase 1 [Procambarus clarkii]	1	486	53	7.29608	-	-	-	0.1	0.1	0.1	203.923	296.785	226.321	475.422	276.733	364.09	479.082	353.608	210.454
XP_045592610.2	uncharacterized protein [Procambarus clarkii]	7	896	102.1	9.13251	-	-	-	518.086	468.307	345.621	943.971	301.554	599.569	754.916	546.672	509.356	498.394	665.802	454.716
XP_045592616.1	pyruvate dehydrogenase E1 component subunit beta, mitochondrial [Procambarus clarkii]	7	402	43.6	6.33624	-	-	-	1512.71	1465.79	1388.76	1805.63	1783.19	1560.81	2268.9	1794.5	1333.64	1008.66	2167.6	2179.87
XP_045592618.1	LOW QUALITY PROTEIN: protein hu-li tai shao [Procambarus clarkii]	15	902	100.3	7.64984	-	-	-	7135.35	7792.6	3804.91	6107.32	3855.26	6693.02	15714	3929.17	3788.7	9535.39	7911.56	4822.17
XP_045592641.1	protein Loquacious isoform X1 [Procambarus clarkii]	3	343	36.8	7.65045	-	-	-	844.688	808.596	441.569	0.1	0.1	0.1	1036.19	799.429	457.559	668.025	611.188	569.534
XP_045592649.1	large ribosomal subunit protein eL24 [Procambarus clarkii]	2	158	18	11.3304	-	-	-	0.1	0.1	0.1	122.657	330.233	188.985	853.025	485.626	568.805	288.907	171.205	126.99
XP_045592677.1	glutaryl-CoA dehydrogenase, mitochondrial [Procambarus clarkii]	7	433	47.8	6.42792	-	-	-	1041.53	1085.93	2107.73	1449.24	1309.53	1298.31	1017.3	1162.99	1299.05	1199.22	1607.12	1185.77
XP_045592681.2	perlucin-like protein [Procambarus clarkii]	1	169	18.6	4.16876	-	-	-	780.967	571.909	507.361	710.348	452.078	549.16	739.986	388.127	714.221	357.965	771.215	706.83
XP_045592727.1	NPC intracellular cholesterol transporter 1 homolog 1b isoform X1 [Procambarus clarkii]	2	949	107.4	5.28534	-	-	-	628.438	978.784	447.35	561.817	555.72	520.649	869.253	1040.17	1168.56	540.262	359.126	793.573
XP_045592748.1	eukaryotic translation initiation factor 3 subunit D [Procambarus clarkii]	12	543	63.1	6.37054	Eif3	Eukaryotic translation initiation factor 3 subunit p66	-	3440.18	3535.1	3052.58	3428.54	3397.87	2908.96	3607.46	3339.73	3568.94	3150.52	3284.55	3460.97
XP_045592756.2	uncharacterized protein [Procambarus clarkii]	1	539	61.1	6.22748	-	-	-	439.256	421.941	381.076	0.1	0.1	0.1	234.835	218.407	239.404	188.275	196.39	304.449
XP_045592758.1	fat-like cadherin-related tumor suppressor homolog isoform X1 [Procambarus clarkii]	2	4808	529.6	4.87225	-	-	-	138.64	54.2194	156.19	129.481	59.8529	58.278	226.626	95.8536	80.8623	210.215	106.038	128.328
XP_045592795.1	mitochondrial-processing peptidase subunit beta [Procambarus clarkii]	20	477	53.2	5.51434	-	-	-	14601.1	17092.6	17378.6	13411.9	9694.76	16278.4	18399.2	14047.5	10861.3	12701.7	20973.4	17463.8
XP_045592803.1	cathepsin L isoform X6 [Procambarus clarkii]	4	519	58.2	7.73346	-	-	-	1882.07	2385.29	1875.83	1188.04	1457.71	1689.8	3110.56	1767.85	2462.63	1448.92	911.539	794.825
XP_045592819.1	glucosidase 2 subunit beta isoform X2 [Procambarus clarkii]	16	585	66.1	4.4964	-	-	-	4243.92	4473.42	3252.28	5042.66	4047.85	3787.04	4596.31	3524.52	3515.96	4770.69	4567.56	3626.75
XP_045592822.1	heparan-alpha-glucosaminide N-acetyltransferase [Procambarus clarkii]	1	595	65	6.48627	-	-	-	1477.77	1227.36	2212.82	1688.72	1933.02	2023.75	219.209	2539.79	3019.5	1917.94	655.168	688.583
XP_045592824.2	elongation factor G, mitochondrial [Procambarus clarkii]	9	744	83.3	6.04169	-	-	-	631.882	611.586	730.224	953.818	735.483	710.332	647.95	595.977	562.465	686.041	829.786	632.173
XP_045592836.2	elongation factor Ts, mitochondrial [Procambarus clarkii]	5	303	33.4	6.56744	-	-	-	1175.77	1197.12	1530.03	937.415	1001.93	1672.48	1903.21	1024.26	782.488	1065.12	2016.31	1309.18
XP_045592837.1	RNA-binding protein pno1 [Procambarus clarkii]	1	242	27.4	9.51715	-	-	-	247.916	338.996	99.1909	208.507	197.871	160.388	252.303	136.362	176.579	206.7	356.173	214.519
XP_045592839.2	uncharacterized protein [Procambarus clarkii]	4	226	24.8	4.59821	-	-	-	480.371	675.771	852.48	156.838	285.939	756.819	1448.47	482.907	402.714	371.052	523.372	880.521
XP_045592856.1	short-chain dehydrogenase/reductase family 16C member 6 isoform X2 [Procambarus clarkii]	12	309	33.2	8.72858	-	-	-	11185.1	12270.3	13776.4	8067.42	7589.4	12292.6	18098.4	10051.7	12151	9547.75	14361	13556.7
XP_045592857.1	epidermal retinol dehydrogenase 2 [Procambarus clarkii]	16	310	34.4	8.9118	-	-	-	15182	21942.8	16396.7	9176.99	11179	11383.7	21197.9	11294.7	15257.3	12042.1	19631.5	22223.8
XP_045592864.1	wolframin [Procambarus clarkii]	2	820	91.7	8.24262	-	-	-	117.865	93.8417	723.705	242.095	304.189	256.956	295.737	70.2716	70.6085	245.477	46.8535	115.947
XP_045592873.2	splicing factor U2AF 50 kDa subunit isoform X1 [Procambarus clarkii]	2	647	72.8	8.65765	-	-	-	706.869	442.404	645.361	712.763	807.879	645.703	390.65	765.132	1050.11	585.62	536.186	585.617
XP_045592892.1	large ribosomal subunit protein uL22m isoform X1 [Procambarus clarkii]	1	239	27.3	9.88641	-	-	-	611.76	503.877	870.664	538.504	491.056	313.524	497.493	466.491	687.551	577.822	502.782	349.702
XP_045592894.1	CTD nuclear envelope phosphatase 1 [Procambarus clarkii]	2	243	28.2	9.55402	-	-	-	342.059	564.476	417.537	449.336	233.097	384.453	703.382	484.566	429.573	541.344	572.359	427.858
XP_045592905.1	ras GTPase-activating protein 1 [Procambarus clarkii]	5	933	106.3	6.10223	-	-	-	216.722	187.08	139.448	234.721	223.815	223.307	248.438	138.106	99.8127	207.09	204.413	143.838
XP_045592915.1	MIT domain-containing protein 1 [Procambarus clarkii]	1	241	27.8	7.70697	-	-	-	1984.08	1478.23	2313.43	800.898	1801.56	1189.37	1380.44	1329.65	604.962	1477.47	716.367	1805.01
XP_045592921.1	putative hydroxypyruvate isomerase isoform X1 [Procambarus clarkii]	1	262	28.7	5.84894	-	-	-	1146.1	92.647	3764.53	0.1	0.1	0.1	217.59	389.738	502.644	170.247	181.985	61.179
XP_045592928.2	NADH dehydrogenase [ubiquinone] 1 alpha subcomplex subunit 13 [Procambarus clarkii]	3	149	17.3	9.13361	-	-	-	2542.81	2693.49	3070.33	2103.09	1726.03	1977.94	2912.49	2742.23	2344.56	2483.04	2348.8	2784.36
XP_045592936.2	LOW QUALITY PROTEIN: 26S proteasome non-ATPase regulatory subunit 7 [Procambarus clarkii]	8	328	37	6.12799	-	-	-	2400.55	2772.64	2487.6	2535.44	2312.37	2028.51	3325.53	2239.33	1389.09	2407.37	3148.75	2862.64
XP_045592942.1	interferon-related developmental regulator 1 [Procambarus clarkii]	6	436	47.7	6.29352	-	-	-	560.82	547.219	458.711	727.6	480.312	616.146	681.238	811.491	993.431	631.354	777.316	598.645
XP_045592953.2	uncharacterized protein [Procambarus clarkii]	1	1620	182.3	6.5285	-	-	-	0.1	0.1	0.1	423.411	435.201	310.746	785.68	306.673	297.233	0.1	0.1	0.1
XP_045593189.1	5-hydroxyisourate hydrolase isoform X1 [Procambarus clarkii]	2	212	23.3	9.80084	-	-	-	1510.55	1394.88	1361.29	1443	2189.66	1507.26	1598.96	1716.17	896.361	1115.33	1524.79	1071.33
XP_045593246.1	ankyrin repeat and MYND domain-containing protein 2 [Procambarus clarkii]	3	420	47.5	6.51678	-	-	-	303.635	306.151	177.383	709.278	203.388	237.497	858.891	305.249	206.18	387.112	395.909	191.946
XP_045593256.1	ubiquitin domain-containing protein UBFD1 isoform X1 [Procambarus clarkii]	3	293	32.6	6.21161	-	-	-	1262.79	945.708	544.037	2204.79	973.918	1009.13	1260.97	542.155	523.647	1154.08	1014.64	677.289
XP_045593258.1	immediate early response 3-interacting protein 1 [Procambarus clarkii]	1	82	9.1	8.71246	-	-	-	453.493	275.156	462.088	452.754	206.267	355.982	502.435	195.041	225.71	182.906	457.915	144.588
XP_045593270.1	Golgi reassembly-stacking protein 2 [Procambarus clarkii]	6	500	52.1	4.4809	-	-	-	1351.51	1991.22	1308.71	1542.21	490.111	1085.21	2958.43	1323.66	1264.36	1299.22	2094.3	1521.29
XP_045593273.1	basigin [Procambarus clarkii]	4	276	30.4	5.20612	-	-	-	2327.02	2082.63	1858.4	2105.07	2455.24	2154.1	2386.91	2152.21	2211.87	2627.75	2557.82	2101.73
XP_045593293.1	large ribosomal subunit protein bL19m [Procambarus clarkii]	1	307	36.2	9.73932	-	-	-	441.078	454.361	1033.37	428.28	1095.46	690.807	474.877	371.373	368.479	486.747	412.126	249.975
XP_045593319.1	methionine synthase isoform X1 [Procambarus clarkii]	4	1259	139.5	5.16779	-	-	-	183.911	95.9048	221.154	135.351	125.902	56.5821	94.6571	241.974	197.818	122.154	96.936	90.0223
XP_045593324.1	cytosolic iron-sulfur assembly component 2A isoform X2 [Procambarus clarkii]	5	135	15	4.94977	-	-	-	384.002	407.878	531.285	508.599	486.943	432.703	516.776	513.75	485.986	392.301	532.055	323.361
XP_045593349.1	LOW QUALITY PROTEIN: nucleoporin NDC1 [Procambarus clarkii]	2	553	62	9.25079	-	-	-	398.935	262.889	348.088	501.229	291.762	401.594	429.945	169.338	701.893	446.962	458.867	399.438
XP_045593356.2	kinectin isoform X5 [Procambarus clarkii]	1	1025	113.5	5.16718	-	-	-	8182.31	9406.22	5441.93	12621.8	7863.7	10108	14803.1	10927.6	8182.93	14982.9	11233.1	12910.6
XP_045593369.2	neprilysin-1 isoform X1 [Procambarus clarkii]	7	926	103.5	4.58014	-	-	-	1054.2	1116.38	1184.84	899.72	2224.33	1134.9	610.244	1411.44	1966.81	1306.36	776.133	1431.33
XP_045593402.1	monocarboxylate transporter 14 isoform X4 [Procambarus clarkii]	4	864	93	5.66144	-	-	-	124.956	199.085	119.154	156.572	188.84	363.802	373.412	88.7676	352.728	396.854	304.167	413.23
XP_045593415.1	uncharacterized protein [Procambarus clarkii]	6	424	46.3	6.01923	-	-	-	817.834	827.341	859.523	1033.81	542.698	1029.78	928.538	832.943	788.871	956.716	1285.64	1017.53
XP_045593436.1	beta-TrCP isoform X1 [Procambarus clarkii]	2	565	63.9	8.58685	-	-	-	219.107	167.838	287.024	223.2	198.556	237.513	295.945	251.021	199.613	216.153	231.941	178.791
XP_045593445.1	V-type proton ATPase 116 kDa subunit a 1 isoform X1 [Procambarus clarkii]	3	837	95.7	6.03571	-	-	-	460.245	560.887	446.995	231.611	572.308	280.937	851.763	223.911	243.654	223.874	759.383	734.012
XP_045593452.1	EF-hand domain-containing protein D2 homolog isoform X1 [Procambarus clarkii]	7	169	19.2	6.77508	-	-	-	952.173	1071.89	671.709	939.155	872.871	928.18	2864.8	755.133	836.495	1483.04	1277.58	868.058
XP_045593456.1	obg-like ATPase 1 isoform X1 [Procambarus clarkii]	21	393	44.1	7.07794	-	-	-	5213.21	5020.15	4913.34	5817.39	5361.88	4611.97	5215.12	5886.08	4992.04	5471.2	4753.02	4820.91
XP_045593463.1	basigin [Procambarus clarkii]	6	336	37.4	5.28864	-	-	-	1621.27	1775.7	1707.58	1559.89	1466.05	1771.07	1242.61	1436.12	2095.11	1104.65	1723.83	1401.89
XP_045593480.1	luciferin sulfotransferase [Procambarus clarkii]	5	335	39.6	6.33453	-	-	-	640.56	871.131	197.363	398.465	534.608	370.604	545.594	440.942	934.93	609.862	162.088	150.773
XP_045593554.2	probable cytochrome P450 49a1 [Procambarus clarkii]	1	509	58.5	7.24689	-	-	-	204.94	197.654	368.895	330.23	326.229	161.244	109.232	263.963	257.473	117.289	181.556	331.794
XP_045593588.1	dihydrolipoyl dehydrogenase, mitochondrial [Procambarus clarkii]	16	506	53.7	6.74103	-	-	-	3717.93	4180.93	4526.11	3248.63	2629.72	4017.48	4702.32	4474.57	4335.78	3226.31	5506.21	5522.73
XP_045593627.2	uncharacterized protein [Procambarus clarkii]	2	1385	153	5.06244	-	-	-	410.754	347.021	351.989	242.768	84.2366	40.0736	125.52	345.804	3057	85.6965	216.853	112.953
XP_045593653.2	syntaxin-7 isoform X3 [Procambarus clarkii]	1	273	30.5	5.98859	-	-	-	238.375	234.527	255.187	164.237	172.514	9.88859	0.1	0.1	0.1	134.341	129.929	90.6244
XP_045593695.2	Na(+)/H(+) exchange regulatory cofactor NHE-RF1 [Procambarus clarkii]	6	466	49.8	4.60773	-	-	-	3592.93	4039.06	4380.08	2395.52	2539.36	3425.83	3653.53	3661.55	3654.71	2783.15	3967.67	4146.23
XP_045593702.1	HIG1 domain family member 1A, mitochondrial [Procambarus clarkii]	3	103	11.2	9.55963	-	-	-	3010.06	3548.76	2864.19	1393.1	2587.84	2994.57	3619.37	2818.04	3490.24	2900.57	3920.23	3320.88
XP_045593708.2	zinc finger protein 420 [Procambarus clarkii]	1	1226	139.9	6.36859	-	-	-	3099.15	3186.15	3569.96	1513.05	1391.28	2088.78	2363.43	1482.3	3180.55	2482.76	1914.96	2728.59
XP_045593720.1	ADP-ribosylation factor 4 isoform X1 [Procambarus clarkii]	4	180	20.5	6.74432	-	-	-	8783.43	9291.08	11654.6	8719.78	9245.98	8272.58	8778.44	10967.6	10021.6	8346.35	8033.22	8638.86
XP_045593722.1	polypeptide N-acetylgalactosaminyltransferase 2 isoform X2 [Procambarus clarkii]	2	588	65.4	8.79254	-	-	-	251.84	160.033	224.514	207.82	163.855	164.61	57.692	185.434	157.048	69.257	150.713	185.002
XP_045593751.1	galactosylceramide sulfotransferase isoform X1 [Procambarus clarkii]	2	398	45.4	6.09564	-	-	-	70.4766	253.894	230.815	204.836	305.606	222.615	118.432	204.016	97.0359	140.176	205.987	171.291
XP_045593778.1	small ribosomal subunit protein uS5 [Procambarus clarkii]	11	272	30	10.1629	-	Small ribosomal subunit protein uS5	-	5679.53	7250.59	6999.39	7953.28	7465.88	7660.22	11092.9	8093.88	8711.01	5630.76	7934.34	9195.65
XP_045593808.2	protein Aster-C isoform X1 [Procambarus clarkii]	1	460	51.8	6.77887	-	-	-	918.426	1027.42	911.693	576.398	1049.88	689.233	667.771	1421.95	1584.31	749.108	791.504	1000.54
XP_045593824.2	arginine-hydroxylase NDUFAF5, mitochondrial [Procambarus clarkii]	1	376	42.1	5.97369	-	-	-	80.8589	217.896	78.7039	104.892	157.37	224.679	366.251	265.655	260.953	261.27	431.503	173.002
XP_045593831.1	cytosolic endo-beta-N-acetylglucosaminidase [Procambarus clarkii]	2	537	60.9	5.89435	-	-	-	236.343	382.927	237.912	77.9727	127.458	106.809	293.072	268.553	319.215	173.405	73.1547	99.083
XP_045593834.2	LOW QUALITY PROTEIN: ferritin heavy chain [Procambarus clarkii]	6	220	25	4.94855	-	-	-	769.149	648.059	1124.77	1489.35	760.602	1311.6	2617.37	1294.77	1199.12	964.928	1124.64	1364.59
XP_045593835.1	ferritin light chain isoform X1 [Procambarus clarkii]	5	217	24.6	6.65655	-	-	-	503.478	652.746	930.441	1682.65	1046.7	1395.75	3308.75	1293.33	1388.17	952.585	1167.08	1587.5
XP_045593878.1	D-aminoacyl-tRNA deacylase 2 isoform X2 [Procambarus clarkii]	2	158	17.2	6.94843	-	-	-	1172.28	1270.72	1810.52	1958.43	1348.97	1695.7	1506.62	1444.31	1520.46	1823.55	1672.97	1629.12
XP_045593880.1	glutathione S-transferase 1-1 [Procambarus clarkii]	6	218	24.1	5.10687	-	-	-	2938.64	3831.27	2567.67	4131.86	2774.31	2124.08	4091.07	4282.73	4247.3	2985.49	3843.91	4103.1
XP_045593881.2	probable methylmalonate-semialdehyde/malonate-semialdehyde dehydrogenase [acylating], mitochondrial isoform X1 [Procambarus clarkii]	15	523	56.7	6.27557	-	-	-	10345.7	9906.94	11597.5	10723.2	12876	14180.2	11606.3	12029.8	13404.4	13583.1	15469.6	13712.6
XP_045593897.2	uncharacterized protein [Procambarus clarkii]	35	452	50.8	6.50739	-	-	-	53463.6	53886.2	64727.1	76086.8	65084.9	58087.6	51834.4	61873.6	66914.1	51078.1	61405.1	61095.4
XP_045593939.1	B-cell receptor-associated protein 31 [Procambarus clarkii]	7	230	26.4	6.67572	Bcap31	Endoplasmic reticulum transmembrane protein	-	11131	17277.6	10745.1	11013.6	11151.2	10733.5	19453.6	13068.4	9946.18	11893.8	15868.5	14554.6
XP_045593981.2	LOW QUALITY PROTEIN: mitochondrial import receptor subunit TOM40 homolog 1 [Procambarus clarkii]	5	328	35.2	6.54511	-	-	-	493.601	503.807	680.581	733.822	526.211	531.196	456.063	669.78	702.346	442.935	690.622	645.783
XP_045593985.1	uncharacterized protein Drat isoform X1 [Procambarus clarkii]	3	391	42.8	5.17499	-	-	-	257.682	305.056	340.881	172.088	259.36	234.583	1007.67	1154.2	284.799	191.847	523.115	505.413
XP_045594008.2	probable cytochrome P450 49a1 isoform X2 [Procambarus clarkii]	22	532	60.8	6.85614	-	-	-	2288.88	2238.21	2256.86	2923.58	1989.42	1885.6	1962.4	1979.41	1432.42	2572.29	3369.01	1969.41
XP_045594019.1	large ribosomal subunit protein eL13 [Procambarus clarkii]	7	211	24.6	11.0649	-	60S ribosomal protein L13	-	21975.6	27243.2	16928.9	21805.7	17905.1	15839.7	29194.8	12962.4	14904.4	18620.1	25873.1	27982.5
XP_045594023.1	dnaJ homolog shv [Procambarus clarkii]	6	355	40.5	5.49298	-	-	-	4236.43	4557.83	3050.56	6464.17	3255.8	3189.47	4477.06	3212.9	5473.79	5959.84	5267.36	4110.3
XP_045594025.1	ecdysteroid-phosphate phosphatase isoform X1 [Procambarus clarkii]	11	698	78.2	5.89764	-	-	-	3556.47	3768.21	4529.09	3284.1	4282.01	2773.32	3688.82	3268.62	4128.2	2827.32	3568.51	2839.08
XP_045594032.1	DNA-directed RNA polymerases I, II, and III subunit RPABC3 isoform X4 [Procambarus clarkii]	4	151	17.2	4.6369	-	-	-	447.508	429.341	250.86	377.676	409.925	386.62	417.305	436.814	292.092	343.396	525.157	395.574
XP_045594035.1	vitelline membrane outer layer protein 1 [Procambarus clarkii]	2	232	25.1	4.5694	-	-	-	1614.41	1857.55	2569.56	735.983	1131.38	1226.26	696.746	1153.15	919.253	1142.44	721.157	705.996
XP_045594073.2	uncharacterized protein [Procambarus clarkii]	2	161	18	8.92548	-	-	-	282.455	158.727	221.181	140.015	132.758	385.115	709.391	157.334	212.113	176.889	540.917	198.352
XP_045594099.2	geranylgeranyl transferase type-2 subunit beta [Procambarus clarkii]	6	348	38.9	5.04462	-	-	-	1016.44	951.173	894.783	979.641	626.948	811.042	1092.23	505.3	908.837	1065.62	994.337	1039.42
XP_045594101.2	carnosine N-methyltransferase [Procambarus clarkii]	5	357	40.7	5.61383	-	-	-	920.482	1016.6	874.612	881.299	908.428	733.861	620.54	1185.53	1101.89	875.824	846.675	834.358
XP_045594107.2	mitochondrial transcription rescue factor 1 [Procambarus clarkii]	1	255	28.3	8.68268	-	-	-	118.196	167.21	47.1034	198.295	135.175	199.933	212.188	157.567	157.134	246.865	299.605	137.356
XP_045594137.1	RNA transcription, translation and transport factor protein [Procambarus clarkii]	3	248	28.2	6.53155	-	-	-	791.254	830.707	397.026	391.935	529.336	641.235	817.206	392.91	580.655	882.685	536.222	486.717
XP_045594139.1	transmembrane emp24 domain-containing protein bai [Procambarus clarkii]	7	204	23.5	5.26874	-	-	-	8092.46	7983.86	8015.99	8144.54	6282.28	7816.33	9599.49	6947.48	8868.38	8651.24	8581.89	9355.78
XP_045594157.2	uncharacterized protein [Procambarus clarkii]	1	528	57.7	5.59955	-	-	-	1440	1345.49	699.856	1450.75	1302.94	1820.51	2732.01	895.56	1951.58	928.293	1572.29	1892.24
XP_045594339.2	carboxylic ester hydrolase [Procambarus clarkii]	12	648	72.1	4.89227	-	-	-	11419.8	12732.8	11294.8	10000.8	9003.18	7796.54	8815.21	8989.08	9819.13	10205.1	9564.22	8191.32
XP_045594393.1	signal recognition particle 19 kDa protein isoform X1 [Procambarus clarkii]	3	146	16.5	10.0113	-	-	-	920.034	1074.76	726.503	1296.85	1077.55	998.662	982.632	1103.98	1335.28	851.561	773.948	490.548
XP_045594405.1	26S proteasome regulatory subunit 10B [Procambarus clarkii]	15	389	44.3	7.57208	-	-	-	1775.34	1927.68	1487.79	1698.73	1807.73	1500.14	2140.99	1974.75	809.508	1515.23	2037.1	1704.21
XP_045594407.1	6-pyruvoyl tetrahydrobiopterin synthase [Procambarus clarkii]	3	149	16.7	6.78583	-	-	-	1194.46	992.406	1517.54	1843.99	1233.48	1346.13	1122.23	1015.85	1360.23	853.812	1611.63	1174.11
XP_045594411.2	NFU1 iron-sulfur cluster scaffold homolog, mitochondrial isoform X2 [Procambarus clarkii]	4	307	34.5	5.48578	-	-	-	272.86	259.29	123.798	379.925	452.842	369.954	237.381	246.167	178.049	436.742	441.115	359.621
XP_045594417.1	large ribosomal subunit protein mL43 [Procambarus clarkii]	2	185	21.5	9.39166	-	-	-	524.425	506.422	621.292	566.915	598.981	461.608	515.312	383.341	635.825	427.834	383.815	344.008
XP_045594430.1	protein Pixie [Procambarus clarkii]	12	617	69.9	7.79498	-	-	-	4124.11	3990.04	3879.59	3310.45	4595.03	3409.94	4098.21	3761.4	4115.13	3688.29	3872.9	3548.31
XP_045594434.1	protein pelota homolog [Procambarus clarkii]	1	385	43.3	5.7818	-	-	-	63.1232	100.091	75.4568	298.595	156.246	48.441	405.249	656.721	388.802	127.869	241.883	172.742
XP_045594445.2	actin-histidine N-methyltransferase [Procambarus clarkii]	6	488	54.9	5.99945	-	-	-	654.467	659.885	634.904	804.474	668.398	657.121	538.171	1004.91	893.844	629.457	628.604	609.264
XP_045594448.2	C-type lectin domain family 4 member E [Procambarus clarkii]	1	166	18.5	4.16034	-	-	-	230.371	40.2292	612.812	126.992	54.3096	285.309	192.782	107.349	103.245	181.29	111.106	131.966
XP_045594452.2	CD209 antigen-like [Procambarus clarkii]	3	174	19.6	4.31757	-	-	-	85.2618	144.196	149.269	207.283	248.865	48.6135	269.061	80.8829	72.0045	8.04914	57.0029	212.129
XP_045594456.1	C-type lectin domain family 17, member A [Procambarus clarkii]	2	163	18.7	4.43231	-	-	-	2794.88	3265.41	3838.26	9038.9	2075.93	2765.52	10490.7	2238.84	3586.24	2690.55	2994.07	8429.33
XP_045594467.2	regenerating islet-derived protein 3-beta-like isoform X3 [Procambarus clarkii]	1	168	18.8	4.6109	-	-	-	9132.52	8648.42	16775.7	2231.27	6334.98	7125.9	7345.65	8361.82	9067.75	5396.86	2490.65	3964.11
XP_045594469.2	von Willebrand factor A domain-containing protein 7 isoform X3 [Procambarus clarkii]	16	982	106	4.36273	-	-	-	14171.4	14329.5	14086.2	6851.53	12627.6	8973.08	7910.14	8522.53	14232.2	8751.8	8039.93	8054.91
XP_045594471.1	phospholipid scramblase 2 isoform X1 [Procambarus clarkii]	6	369	40.4	4.57465	-	-	-	1851.12	2079.5	2325.48	1680	1523.94	1685.73	1426.89	1779.89	1912.16	1219.54	2245.85	1449.87
XP_045594509.1	uncharacterized protein C18orf19 homolog A isoform X1 [Procambarus clarkii]	1	386	44.6	9.46674	-	-	-	0.1	0.1	0.1	0.1	0.1	0.1	273.41	298.818	340.489	150.934	122.789	206.165
XP_045594514.2	uncharacterized protein [Procambarus clarkii]	1	156	18.5	8.40033	-	-	-	671.066	866.121	829.954	770.901	698.64	784.808	582.562	802.985	782.324	584.196	840.711	551.318
XP_045594521.1	single-stranded DNA-binding protein, mitochondrial isoform X1 [Procambarus clarkii]	2	202	23.3	9.79889	-	-	-	923.952	880.536	942.31	680.396	980.238	1079.2	809.595	918.235	1231.27	665.252	769.66	959.709
XP_045594542.1	endoplasmic reticulum lectin 1 [Procambarus clarkii]	4	526	59.7	4.98431	-	-	-	1434.33	1376.89	1200.94	1471.99	1658.36	1395.48	1588.49	1262.47	1382.11	1379.95	1408.2	1636.6
XP_045594543.2	nucleolar protein dao-5 isoform X1 [Procambarus clarkii]	1	1016	112.6	9.29718	-	-	-	110.526	125.51	139.372	277.257	160.115	339.888	277.682	204.858	439.633	177.762	57.229	128.213
XP_045594548.1	myosin-VIIa isoform X2 [Procambarus clarkii]	35	2173	251.7	9.04498	-	-	-	2836.4	2519.71	2354.93	2226.47	1781.11	2593.41	3452.5	1825.93	1710.08	2001.12	3680.1	2237.28
XP_045594566.2	glutamine--fructose-6-phosphate aminotransferase [isomerizing] 2 isoform X1 [Procambarus clarkii]	14	692	77.7	6.38971	-	-	-	1671.91	1602.92	1222.64	2038.68	1156.09	1545.78	2229.1	1388.03	1315.05	2114.6	1985.03	1374.28
XP_045594568.1	mannose-1-phosphate guanylyltransferase catalytic subunit beta isoform X1 [Procambarus clarkii]	6	371	40.9	6.41229	-	-	-	930.949	879.621	891.268	498.646	694.281	767.835	1502.17	705.624	786.121	983.95	955.603	1133.89
XP_045594591.1	adipose-secreted signaling protein [Procambarus clarkii]	2	180	20	5.61322	-	-	-	1096.68	1619.41	1159.31	1499.4	844.602	954.379	2275.43	1176.71	891.316	948.408	1398.76	1404.97
XP_045594616.2	3-hydroxyisobutyryl-CoA hydrolase, mitochondrial [Procambarus clarkii]	7	379	42.4	6.16119	-	-	-	4462.24	4830.76	4926.42	3946.68	5464.5	5500.48	5611.08	5188.97	4505.26	4176.39	6337.96	5049.28
XP_045594627.2	exocyst complex component 4 isoform X1 [Procambarus clarkii]	6	1001	112.8	6.34686	-	-	-	451.596	404.856	348.816	586.193	299.499	491.446	628.212	531.91	570.681	405.737	483.319	390.92
XP_045594641.2	diphosphomevalonate decarboxylase [Procambarus clarkii]	6	410	44.9	6.22614	-	-	-	611.511	498.96	956.912	584.044	702.821	724.155	661.92	836.497	661.994	633.363	650.121	827.787
XP_045594642.1	ras-related protein Rac1 [Procambarus clarkii]	5	192	21.5	8.62091	-	-	-	8035.06	7401.65	7590.03	7761.87	7977.44	7865.38	7861.53	9323.54	5972.57	5331.32	7472.32	8167.84
XP_045594644.1	putative ATP synthase subunit f, mitochondrial [Procambarus clarkii]	5	106	12.3	10.0024	-	-	-	22930	26766	21843.8	18158.5	7584.74	15393.3	23950.1	10589.3	12750.5	14704.2	23711.3	22144.2
XP_045594656.1	cytochrome c oxidase subunit 7A1, mitochondrial [Procambarus clarkii]	2	99	10.5	10.0063	-	-	-	16233.4	16924.1	14865.9	15594.7	4533.97	11745.9	17128.8	8650.3	14028.7	13605.5	14053.5	16136.9
XP_045594657.2	ATP-dependent Clp protease ATP-binding subunit clpX-like, mitochondrial [Procambarus clarkii]	4	610	67.4	6.56439	-	-	-	206.161	240.337	112.07	185.832	226.614	93.3064	565.532	195.207	203.138	201.172	276.921	140.397
XP_045594709.1	ATP-dependent RNA helicase cgh-1 isoform X1 [Procambarus clarkii]	8	486	55.5	8.64838	-	-	-	942.122	971.491	597.985	1414.15	895.74	983.068	1217.06	654.722	461.493	1145.5	1115.05	823.891
XP_045594712.1	large ribosomal subunit protein eL30-like [Procambarus clarkii]	4	111	12.2	9.74457	-	-	-	6431.42	8027.77	5376.09	6484.33	2759.32	4522.8	12988.6	4173.74	3653.32	5669.37	9029.61	7823.63
XP_045594727.2	la-related protein 1B isoform X1 [Procambarus clarkii]	6	1544	171.2	8.52972	-	-	-	329.129	380.101	358.826	732.792	463.098	446.319	702.466	244.535	271.764	355.552	455.3	252.684
XP_045594755.2	thiol S-methyltransferase TMT1B [Procambarus clarkii]	7	272	31.1	9.11749	-	-	-	1539.68	1358.52	1430.59	1778.94	1991.68	1338.75	1535.69	1075.07	2090.53	2172.76	1541.52	1793.04
XP_045594762.1	ATP synthase subunit O, mitochondrial [Procambarus clarkii]	12	215	23	9.51996	-	-	-	7555.87	9093.17	5785.06	7717.99	7748.34	8176.82	13103.8	5290.8	4504.9	7666.82	12873.3	9144.62
XP_045594772.1	vesicle-associated membrane protein-associated protein B/C [Procambarus clarkii]	4	245	27.2	8.37787	vapal	Vesicle-associated membrane protein-associated protein A-like	-	3140.93	3856.15	2832.25	2500.45	4895.75	3198.95	6418.89	2800.11	2024.15	2960.1	4984.69	5742.96
XP_045594804.2	induced myeloid leukemia cell differentiation protein Mcl-1 homolog [Procambarus clarkii]	1	269	29.6	5.78864	-	-	-	544.99	605.124	316.906	484.161	345.144	134.765	434.418	401.413	356.507	318.776	294.232	216.44
XP_045594822.2	neurofilament heavy polypeptide isoform X2 [Procambarus clarkii]	4	813	85.2	5.43573	-	-	-	2246.17	2597.79	1330.5	4082.64	2202.66	2056.3	3646.17	1360.84	1259.52	2940.13	3115.45	1752.41
XP_045594825.2	cAMP-dependent protein kinase type II regulatory subunit isoform X1 [Procambarus clarkii]	9	414	46.4	5.11578	-	-	-	1949.67	1768.28	1517.96	1881.08	1684.17	1919.32	2309.59	1858.61	1729.92	1926.32	1952.21	1379.21
XP_045594853.2	putative helicase mov-10-B.1 [Procambarus clarkii]	28	919	104.2	8.73505	-	-	-	2776.56	2818.38	2468.84	2109.12	2846.77	2206.97	3133.59	2084.3	3172.71	2535.24	2489.8	2904.02
XP_045594865.1	uncharacterized protein [Procambarus clarkii]	2	418	45.9	5.5672	-	-	-	144.829	280.235	103.743	148.259	284.352	158.56	161.517	252.686	195.634	344.833	182.286	169.072
XP_045594878.2	acetyl-CoA carboxylase isoform X2 [Procambarus clarkii]	23	2399	271.4	5.99506	-	-	-	430.836	372.383	224.989	363.516	406.619	342.38	416.639	313.126	233.133	386.907	349.223	374.732
XP_045594908.2	endoplasmic reticulum junction formation protein lunapark-A isoform X1 [Procambarus clarkii]	3	526	58.2	5.21979	-	-	-	1081.7	1227.34	836.82	1867.99	1032.01	1124.5	1309.33	612.553	1012.65	1065.37	1470.74	1000.93
XP_045594914.2	aldehyde dehydrogenase, mitochondrial isoform X1 [Procambarus clarkii]	8	492	54.3	5.06427	-	-	-	675.236	669.436	874.933	1046.35	813.651	705.904	1212.61	887.916	1035.97	946.345	1148.81	791.653
XP_045594928.1	1-phosphatidylinositol 4,5-bisphosphate phosphodiesterase gamma-1 isoform X1 [Procambarus clarkii]	2	1262	145.9	5.97247	-	-	-	156.245	274.735	271.568	253.193	141.171	75.9118	164.808	73.0169	125.169	197.547	76.3764	160.132
XP_045595047.2	adenylosuccinate lyase [Procambarus clarkii]	7	482	54.4	6.34723	-	-	-	2309.16	2083.29	2678.33	2071.33	2590.07	1853.06	2223.78	2873.98	2493.07	1891.82	2145.24	2037.21
XP_045595054.1	T-complex protein 1 subunit epsilon [Procambarus clarkii]	19	542	59.3	5.75385	Cct5	T-complex protein 1 subunit epsilon	-	4113.47	4145.64	3069.3	4161.88	3746.93	3417.53	4200.3	3678.96	1732.76	3537.79	4190.72	2901.33
XP_045595067.1	eukaryotic translation initiation factor 4 gamma 2 isoform X2 [Procambarus clarkii]	11	815	92.4	6.13019	-	Eukaryotic translation initiation factor 4 gamma	-	910.492	908.25	731.276	826.402	1236.63	884.815	1159.1	749.654	666.178	945.511	1018.87	661.276
XP_045595073.2	sphingosine-1-phosphate lyase [Procambarus clarkii]	15	548	60.8	8.29913	-	-	-	8304.91	8369.86	11511.1	8966.02	10129.2	9023.11	12246.7	9844.95	8432.47	9097.71	10753.4	10671.8
XP_045595077.1	actin-related protein 10 [Procambarus clarkii]	5	403	44.7	6.03375	-	-	-	367.852	538.768	341.58	352.879	397.123	322.917	425.733	347.584	598.313	339.383	377.499	214.316
XP_045595078.2	L-fucono-1,5-lactonase [Procambarus clarkii]	8	286	32.7	5.98248	-	-	-	1489.57	1468.8	1320.83	1347.16	845.96	2126.58	1967.45	1119.06	932.374	765.427	2699.37	2913.15
XP_045595087.1	organic cation transporter protein isoform X1 [Procambarus clarkii]	2	583	64.6	4.89325	-	-	-	383.37	232.2	132.76	84.7694	290.781	89.4361	99.8482	137.241	263.706	77.7029	185.75	174.416
XP_045595091.1	cytosolic non-specific dipeptidase isoform X1 [Procambarus clarkii]	28	478	53	5.45441	-	-	-	86348.2	95633.4	84835	70802	71265.5	70559.9	127455	60573.9	64187.3	75706.8	72463.4	95313.4
XP_045595092.1	cytosolic non-specific dipeptidase isoform X2 [Procambarus clarkii]	2	477	53.1	5.65436	-	-	-	9114.58	9127.74	8351.55	12452.5	5289.3	12544.2	16436.6	7749.08	4215.7	17715.2	5848.72	9230.44
XP_045595093.1	cytosolic non-specific dipeptidase isoform X3 [Procambarus clarkii]	2	477	53.2	5.79999	-	-	-	3004.09	3027.82	2565.3	2740.07	3910.77	3447.71	3711.54	1715.69	2944.63	5400.82	3532.9	6174.93
XP_045595122.1	coiled-coil domain-containing protein 124 [Procambarus clarkii]	1	205	23.6	9.04498	-	-	-	309.197	283.766	202.391	440.477	111.045	315.795	466.402	461.624	87.6506	369.631	374.717	481.33
XP_045595124.1	large ribosomal subunit protein uL22 [Procambarus clarkii]	8	184	21	10.3194	-	-	-	12746.5	14779.1	11473	14611	12087.8	12182	14803.1	10723.1	12728.9	13285.2	14352.3	15671.2
XP_045595125.1	serine/threonine-protein kinase minibrain isoform X1 [Procambarus clarkii]	7	1089	122.3	4.58246	-	-	-	286.474	207.14	211.756	365.038	196.232	168.031	391.346	205.849	85.3125	276.569	245.537	289.928
XP_045595128.1	UNC93-like protein MFSD11 isoform X1 [Procambarus clarkii]	2	498	54.5	6.74921	-	-	-	1142.79	976.894	1502.27	1586.06	1279.01	1930.42	721.666	1435.45	2024.86	1305.6	1373.51	1962.39
XP_045595143.1	sodium/calcium exchanger regulatory protein 1 [Procambarus clarkii]	6	136	15.5	5.38641	-	-	-	33006.2	36714.3	34559.4	33162.1	34796.5	27142.4	40152.9	33177.5	34779.9	39510.3	34965.3	31104.3
XP_045595160.2	serine-rich adhesin for platelets [Procambarus clarkii]	2	1246	139	5.53973	-	-	-	0.1	0.1	0.1	163.397	64.1985	147.968	89.6387	137.405	109.33	96.8836	245.294	168.15
XP_045595168.1	UDP-glycosyltransferase UGT5 isoform X1 [Procambarus clarkii]	4	526	60.3	7.14362	-	-	-	975.423	1088.84	576.398	1211.12	824.322	478.185	763.249	738.201	343.536	779.433	940.321	780.51
XP_045595176.2	uncharacterized protein [Procambarus clarkii]	10	774	86.7	5.53973	-	-	-	5023.1	7671.35	912.669	4837.56	8404.82	1237.96	1440.76	3822.32	6932.15	5346.02	1117.05	701.6
XP_045595200.2	inactive hydroxysteroid dehydrogenase-like protein 1 [Procambarus clarkii]	7	327	35.9	9.12494	-	-	-	18254.1	22063.9	18088.4	21767.4	15444.5	15195.7	21419.3	18318.3	20335	18756.1	23852.4	23754.8
XP_045595209.1	actin-like protein 6B [Procambarus clarkii]	2	414	46.4	5.41388	-	-	-	336.16	224.9	405.372	396.456	518.703	273.481	483.188	426.884	456.651	333.391	311.02	465.471
XP_045595241.1	uncharacterized protein [Procambarus clarkii]	1	328	33.8	5.95904	-	-	-	700.422	422.386	1225.77	624.75	527.432	582.569	618.4	756.358	1951.74	1054.6	270.005	780.393
XP_045595319.1	replication protein A 14 kDa subunit [Procambarus clarkii]	3	117	13.1	5.36993	-	-	-	464.261	661.193	467.016	450.949	583.736	420.829	467.675	270.002	353.321	325.876	434.951	363.96
XP_045595358.1	small integral membrane protein 12 isoform X2 [Procambarus clarkii]	1	91	10.4	8.03241	-	-	-	240.316	558.164	368.122	282.963	202.455	84.2673	734.891	651.652	863.784	790.966	723.45	718.399
XP_045595367.2	nose resistant to fluoxetine protein 6 isoform X1 [Procambarus clarkii]	9	773	87.1	5.88495	-	-	-	522.876	392.47	1240.29	1510.45	899.21	936.128	1346.23	1647.18	1147.47	982.871	1981.37	1206.53
XP_045595368.2	uncharacterized protein [Procambarus clarkii]	1	214	23.9	4.14618	-	-	-	25901.7	37038.7	34047.8	41926.9	44448.2	39047.6	20664.6	53728.2	49718.4	33282.8	19800	38395.3
XP_045595382.2	NADH dehydrogenase [ubiquinone] flavoprotein 2, mitochondrial [Procambarus clarkii]	6	244	26.8	7.00055	-	-	-	3878.94	3710.3	4631.26	4389.98	2750.37	3683.77	4215.1	4947.71	4827.04	3318.86	3777.91	4409.4
XP_045595396.2	troponin T, skeletal muscle isoform X7 [Procambarus clarkii]	8	366	43.3	5.44611	-	-	-	786.875	841.262	140.454	842.837	1193.68	1231.21	1776.76	227.099	581.637	1595.36	379.325	1011.62
XP_045595399.2	leucine-rich PPR motif-containing protein, mitochondrial [Procambarus clarkii]	21	1351	153.3	5.93243	-	-	-	619.452	700.996	490.464	1102.06	853.473	769.907	733.456	623.171	780.359	708.197	1186.32	697.533
XP_045595406.1	cytokine-like nuclear factor N-PAC [Procambarus clarkii]	7	487	53.1	9.01227	-	-	-	301.592	267.964	184.412	339.095	234.351	193.185	450.64	74.1576	546.467	167.835	281.655	253.679
XP_045595427.1	alpha-tocopherol transfer protein-like isoform X10 [Procambarus clarkii]	17	311	36.1	7.09051	-	-	-	8462.15	8639.43	3636.3	15378.1	8182.65	8815.59	11573.3	3662.78	2816.89	13800.6	11953	6467.28
XP_045595438.2	cytochrome P450 2L1 [Procambarus clarkii]	2	496	56.2	8.91327	-	-	-	46.6649	167.27	159.816	0.1	0.1	0.1	23.9587	109.558	126.506	0.1	0.1	0.1
XP_045595452.2	reticulon-4-interacting protein 1 homolog, mitochondrial [Procambarus clarkii]	3	421	45.2	8.89386	-	-	-	413.124	661.116	364.445	691.19	416.371	727.192	617.248	488.947	368.864	477.167	803.364	713.593
XP_045595455.1	uncharacterized protein [Procambarus clarkii]	7	278	32	4.60797	-	Farnesoic acid o-methyltransferase	-	7033.62	7355.94	9321.27	6424.05	9410.84	8656.05	8006.88	7737.88	8728.12	9148.03	7379.74	6590.44
XP_045595457.2	BOS complex subunit NCLN isoform X1 [Procambarus clarkii]	10	558	61.5	6.07501	-	-	-	1011.81	1009.76	977.568	1030.09	1100.51	793.061	1065.15	1079.64	871.703	840.171	1112.44	1090.52
XP_045595464.2	hydroxyproline dehydrogenase isoform X1 [Procambarus clarkii]	2	512	56.1	8.08868	-	-	-	580.544	756.165	634.582	616.529	543.555	555.199	443.098	525.464	863.154	663.07	363.48	396.988
XP_045595476.2	rhodanese domain-containing protein CG4456-like isoform X1 [Procambarus clarkii]	7	190	21.4	5.53827	-	-	-	10007.7	8435	11367	10972	7876.6	10255.5	11523	12333.8	12047	9854.06	12695.5	10951.4
XP_045595478.1	trifunctional enzyme subunit beta, mitochondrial [Procambarus clarkii]	13	477	51	9.10492	-	-	-	24081.4	25002.2	33452.7	23236.7	18208.5	29764.5	24952.9	24742.8	26999.3	19505.1	37736.3	34063.6
XP_045595486.1	coatomer subunit alpha isoform X1 [Procambarus clarkii]	26	1241	139.1	8.11652	-	-	-	3932.11	4561.29	3050.4	3558.1	2819.8	3305.76	5800.75	2828.7	3640.26	3962.36	4086.43	4511.88
XP_045595487.1	coatomer subunit alpha isoform X2 [Procambarus clarkii]	1	1234	138.5	8.0119	-	-	-	1291.35	925.689	1894.5	676.153	357.517	575.508	938.154	486.552	1434.53	1402.35	1036.58	1466.32
XP_045595505.1	lysosome membrane protein 2 [Procambarus clarkii]	9	505	57.1	8.78314	-	-	-	2243.84	2229.46	2293.52	1042.68	1467.92	1635.43	2255.31	1761.24	3167.21	1572.29	2033.59	2580.89
XP_045595509.1	small ribosomal subunit protein eS7 [Procambarus clarkii]	6	227	25.5	9.81097	-	40S ribosomal protein S7	-	12324.1	12768.5	10200.2	11732.5	5186.57	11653.1	28258.3	6444.02	10219	11397.3	17333.2	15713.7
XP_045595550.2	prenylcysteine oxidase 1 [Procambarus clarkii]	10	498	56.2	5.12433	-	-	-	2293.42	2007.91	2473.77	3024.15	2479.69	2353.71	2449.43	3027.4	3120.08	2255.49	2466.97	2478.63
XP_045595555.1	tripartite motif-containing protein 3 [Procambarus clarkii]	8	456	49.5	5.99774	-	-	-	1590.41	1749.29	1578.14	1663.5	1657.63	1211.63	1314.69	1546.82	1847.66	1604.29	1722.27	1365.17
XP_045595557.2	thioredoxin reductase 1, cytoplasmic isoform X1 [Procambarus clarkii]	9	671	72.8	5.65301	-	-	-	5516.91	6054.51	6198.07	4309.4	3895.96	3765.66	5118.6	5105.75	4906.35	4325.89	5970.26	5861.95
XP_045595575.2	vacuolar protein-sorting-associated protein 25 [Procambarus clarkii]	5	175	20.2	5.08954	-	-	-	1401.57	1461.4	1377.2	1589.6	1724.24	1168.64	1407.55	1298.92	1449.21	1605.32	1445.66	1392.8
XP_045595582.1	small nuclear ribonucleoprotein F [Procambarus clarkii]	4	127	14.3	4.90192	-	-	-	492.345	566.362	472.172	667.51	323.611	602.857	752.263	631.832	362.706	501.916	865.723	674.922
XP_045595600.2	ran GTPase-activating protein 1 [Procambarus clarkii]	7	565	61.7	4.6253	-	-	-	515.701	611.976	548.078	274.099	244.939	359.505	607.555	530.517	493.629	465.781	654.655	496.122
XP_045595606.2	hepatocyte growth factor-regulated tyrosine kinase substrate isoform X1 [Procambarus clarkii]	5	722	81.1	6.06683	-	-	-	545.359	497.284	522.211	453.64	438.297	398.864	991.795	404.187	385.778	316.674	678.932	520.432
XP_045595620.1	constitutive coactivator of peroxisome proliferator-activated receptor gamma [Procambarus clarkii]	1	718	81.1	8.8067	-	-	-	103.192	87.3489	102.153	245.277	278.424	183.64	111.897	226.962	316.649	118.485	164.056	186.717
XP_045595622.1	probable transcriptional regulatory protein NAMH_0626 [Procambarus clarkii]	3	282	30.8	8.55426	-	-	-	354.509	381.934	531.129	337.392	293.862	353.237	355.694	1158.02	554.558	696.619	619.619	553.125
XP_045595630.1	RNA-binding protein squid isoform X2 [Procambarus clarkii]	5	326	35.2	6.25372	-	-	-	3525.89	4023.87	1409.06	6226.23	1039.65	3652.67	8091.02	1942.39	2384.54	4375.92	6383.89	3118.07
XP_045595653.1	STAM-binding protein-like isoform X1 [Procambarus clarkii]	2	480	55	6.81769	-	-	-	921.912	1133.5	1414.39	1183.17	1121.43	906.429	1108.13	1269.46	1639.08	991.205	1055.24	1196.35
XP_045595663.1	dynamin isoform X2 [Procambarus clarkii]	11	882	98.4	7.28693	-	-	-	481.861	543.694	442.814	481.352	472.507	490.393	725.469	396.105	360.224	543.339	553.532	538.986
XP_045595679.2	85/88 kDa calcium-independent phospholipase A2 isoform X1 [Procambarus clarkii]	1	972	107.9	5.56598	-	-	-	266.06	382.762	143.021	598.504	92.2905	213.646	105.092	318.424	482.035	346.277	207.825	214.852
XP_045595683.2	uncharacterized protein [Procambarus clarkii]	6	411	45.8	5.6983	-	-	-	988.198	821.532	835.311	759.613	590.927	725.971	1786.93	637.144	465.204	1055.48	1498.21	519.18
XP_045595710.1	malignant T-cell-amplified sequence 1 [Procambarus clarkii]	5	182	20.5	9.24591	-	-	-	2480.59	2659.31	1754.23	1715.49	1363.01	1418.09	2509.18	1102.69	1390.18	1574.73	2023.61	2245.77
XP_045595786.2	PE-PGRS family protein PE_PGRS33 [Procambarus clarkii]	1	351	32.1	9.68842	-	-	-	5025.05	4953.16	3929.99	5197.67	5247.49	4833.07	6543.6	5827.2	6702.95	7662.08	4381.06	8147.85
XP_045595846.1	protein RER1 isoform X1 [Procambarus clarkii]	3	228	27.2	9.26202	-	-	-	1216.56	989.195	808.91	1289.88	846.861	1152.42	1578.38	530.267	513.593	975.744	1333.97	1355.59
XP_045595871.2	vacuolar protein sorting-associated protein 18 homolog [Procambarus clarkii]	2	973	110.7	5.58478	-	-	-	567.804	561.9	439.665	619.52	585.522	546.211	349.571	455.652	383.764	318.259	424.013	364.955
XP_045595872.1	uncharacterized protein [Procambarus clarkii]	4	221	25.2	9.58051	-	-	-	654.955	922.331	348.374	612.907	572.918	520.123	567.932	589.983	481.414	382.351	533.133	201.116
XP_045595879.2	facilitated trehalose transporter Tret1 isoform X1 [Procambarus clarkii]	1	480	52	5.70013	-	-	-	261.979	215.244	406.916	302.925	204.57	347.319	404.629	735.267	76.418	386.059	247.296	320.196
XP_045595888.1	alpha-amylase 1 [Procambarus clarkii]	14	514	56.9	4.91034	-	-	-	10881	13244.3	14589.2	7805.93	8517.66	8572.71	12195	9735.34	13768.2	8291.78	9314.7	18101.7
XP_045595910.2	small ribosomal subunit protein uS9m isoform X1 [Procambarus clarkii]	1	407	46.9	8.96918	-	-	-	313.844	141.533	302.937	1013.35	507.859	1219.24	379.511	475.643	239.084	189.698	523.25	313.586
XP_045595919.1	cytosol aminopeptidase isoform X2 [Procambarus clarkii]	14	511	55.2	8.2674	-	-	-	3428.62	3396.54	5039.86	3384.44	3571.44	4030.92	3408.84	4572.51	4196.29	3464.91	4803.76	4158.93
XP_045595920.1	exosome complex component RRP43 [Procambarus clarkii]	5	279	30.5	5.47504	-	-	-	206.168	271.86	259.318	299.909	176.873	216.054	370.13	230.287	269.027	285.933	351.625	297.516
XP_045595937.1	protein kinase C and casein kinase substrate in neurons protein 1 isoform X2 [Procambarus clarkii]	19	490	56.5	5.25983	-	-	-	1786.53	2011.19	1637.48	1540.18	1567.17	1773.41	2283	1899.57	1585.07	1623.13	2101.87	1720.41
XP_045595942.1	tumor suppressor candidate 3 [Procambarus clarkii]	6	326	36.8	9.90057	-	-	-	1633.61	2132.54	2339.84	2853.36	1812.61	2031.4	2508.98	2326.88	1960.22	2316.03	2460.97	2332.61
XP_045595944.1	derlin-1 [Procambarus clarkii]	3	239	27.6	9.07489	-	-	-	963.305	902.42	773.262	1094.39	995.698	703.198	458.4	1097.77	883.849	641.44	537.921	444.19
XP_045595970.2	superkiller complex protein 3 [Procambarus clarkii]	1	1336	148.2	6.91058	-	-	-	0.1	0.1	0.1	408.233	393.582	248.839	0.1	0.1	0.1	200.447	221.317	131.104
XP_045595984.1	pirin [Procambarus clarkii]	3	284	31.5	5.86407	-	-	-	982.964	1334.76	413.06	487.526	533.112	490.97	975.997	531.563	579.077	649.553	443.423	614.498
XP_045595986.2	uncharacterized protein [Procambarus clarkii]	1	743	83.9	4.50238	-	-	-	49.5807	91.2581	90.7053	0.1	0.1	0.1	74.3723	199.033	148.923	0.1	0.1	0.1
XP_045595996.1	GTPase-activating protein and VPS9 domain-containing protein 1 isoform X1 [Procambarus clarkii]	3	1573	173.1	5.10089	-	-	-	190.207	68.5894	215.123	202.842	135.605	197.781	259.129	246.742	332.493	94.8437	230.439	91.9158
XP_045596005.1	ATP-dependent RNA helicase DDX42 isoform X1 [Procambarus clarkii]	2	751	82.7	5.89276	-	-	-	428.068	582.697	575.814	794.128	720.218	783.917	609.862	592.665	697.171	523.578	862.803	789.139
XP_045596017.2	glycerol-3-phosphate acyltransferase 3-like [Procambarus clarkii]	1	579	66.4	8.13312	-	-	-	0.1	0.1	0.1	107.169	213.219	89.1937	286.009	85.0468	246.901	115.498	104.752	79.4102
XP_045596020.1	riboflavin kinase isoform X1 [Procambarus clarkii]	1	190	21.3	5.96271	-	-	-	0.1	0.1	0.1	0.1	0.1	0.1	182.362	174.362	438.183	129.093	169.062	83.9886
XP_045596025.1	beta-ureidopropionase [Procambarus clarkii]	8	393	44.2	6.13007	-	-	-	872.443	709.449	2548.26	392.777	1094.87	2290.96	539.137	946.396	5040.17	1664.03	554.878	1622.9
XP_045596026.2	beta-ureidopropionase [Procambarus clarkii]	5	385	43	6.16583	-	-	-	1132.25	1234.39	769.251	1219.25	1085.96	1429.18	1083.39	745.022	686.148	753.044	1493.54	1045.54
XP_045596027.1	palmitoyl-protein thioesterase ABHD10, mitochondrial [Procambarus clarkii]	7	297	33.1	8.16412	-	-	-	1168.29	684.713	836.883	1188.57	840.349	893.649	882.818	958.139	569.748	784.914	1056.56	730.803
XP_045596030.1	probable citrate synthase 2, mitochondrial [Procambarus clarkii]	17	473	52	6.8432	-	-	-	33765.6	32353.9	36759	30279.8	34487.7	33184.2	26110.1	36094.4	31600.5	30187.4	35262.7	31437
XP_045596038.1	secernin-3 isoform X2 [Procambarus clarkii]	10	416	46.3	5.27508	-	-	-	3055.56	2842.11	2457.9	3903.4	2210.32	3168.71	3766.97	2835.92	2067.56	3355.07	3346.36	3176.02
XP_045596050.2	protein lap4 isoform X1 [Procambarus clarkii]	16	2052	225.4	5.10211	-	-	-	1542.41	1410.37	1397.66	1514.53	1347.45	1588.79	1945.7	1324.4	1801.72	1573.69	1697.85	1545.51
XP_045596076.2	glycine--tRNA ligase isoform X1 [Procambarus clarkii]	13	825	93.5	6.9328	-	-	-	1442.22	1515.63	741.316	1575.05	1150.1	1413.89	1748.75	1459.31	536.007	1580.49	1704.95	1255.66
XP_045596133.1	multiple coagulation factor deficiency protein 2 homolog [Procambarus clarkii]	7	199	23.4	5.52423	-	-	-	2129.99	2298.64	1688.36	2739.51	2231.34	2113.58	2457.87	2034.16	1486.85	2243.86	2235.01	2084.72
XP_045596142.1	uncharacterized protein [Procambarus clarkii]	3	896	100	4.46393	-	-	-	647.724	567.279	933.103	658.951	876.306	536.743	278.337	211.105	955.899	730.608	386.652	1038.24
XP_045596145.2	proteasome assembly chaperone 2 [Procambarus clarkii]	3	249	27.7	5.62897	-	-	-	605.068	795.888	304.032	836.032	613.135	554.337	1095.91	337.374	273.148	588.2	892.158	603.739
XP_045596153.2	uncharacterized protein [Procambarus clarkii]	3	778	85.5	4.29266	-	-	-	378.372	420.411	505.886	429.542	433.382	293.219	313.026	407.891	606.898	229.212	234.211	250.766
XP_045596201.2	amino acid transporter heavy chain SLC3A2 [Procambarus clarkii]	4	466	51.3	4.44696	-	-	-	425.08	585.557	924.832	475.648	545.606	951.559	984.63	647.458	1373.2	542.362	1035.91	1247.88
XP_045596202.2	mannosyl-oligosaccharide glucosidase [Procambarus clarkii]	14	827	95.1	8.65082	-	-	-	2426.53	2276.92	2299.54	4070.39	3143.36	3011.09	3270.68	2884.36	1584.14	3161.17	2368.63	2585.98
XP_045596203.2	NADH:(hydroxy)cinnamate reductase subunit CrdA isoform X2 [Procambarus clarkii]	5	195	21.7	7.62006	-	-	-	22087	26588.4	30899.5	23753.9	29994.2	30170.5	14036.3	23579.6	29590.5	26643.7	25915.8	22076.8
XP_045596225.1	14 kDa phosphohistidine phosphatase isoform X1 [Procambarus clarkii]	4	149	16.8	5.88214	-	-	-	1017.44	872.013	1306.39	867.4	1319.73	887.025	1312.92	1511.83	937.426	978.89	1215.95	777.921
XP_045596240.2	calcium-activated chloride channel regulator 1 [Procambarus clarkii]	20	964	105.1	5.56561	-	-	-	4022.73	4038.74	3507.48	3430.05	4450.33	5758.95	6595.65	2929.49	4363.76	4544.8	5531.32	6656.4
XP_045596250.2	LOW QUALITY PROTEIN: beta-1,3-glucan-binding protein [Procambarus clarkii]	3	419	48.1	5.31207	-	-	-	4049.35	4468.95	7876.75	5719.42	3689.24	4285.08	5932.34	6649.94	10956.5	4049.29	3034.65	6253.2
XP_045596287.2	endoribonuclease CG2145 [Procambarus clarkii]	5	278	30.3	4.25433	-	-	-	1390.78	1855.28	1461.6	1609.23	946.995	1243.97	1792.9	1115.54	2219.19	1023.47	938.935	2254.81
XP_045596454.1	glia maturation factor gamma isoform X1 [Procambarus clarkii]	3	164	19.3	5.08038	-	-	-	868.613	1871.87	700.979	2609.73	1211.47	1756.15	1423.24	974.056	910.821	2429.15	2051.12	888.38
XP_045596469.1	alanine aminotransferase 2 [Procambarus clarkii]	14	516	56.9	6.80621	-	-	-	3778.58	4005.3	3644.28	4172.45	3498.01	3779.8	5180.05	3185.91	3107.69	3239.94	4020.6	4471.91
XP_045596470.1	tubulin-folding cofactor B [Procambarus clarkii]	7	245	27.7	5.01032	-	-	-	1643.26	1656.8	1088.82	1584.13	1006.98	1495.48	2722.88	959.186	700.128	1822.21	1406.32	1187.51
XP_045596486.1	pre-mRNA-processing factor 39 isoform X1 [Procambarus clarkii]	10	731	84.1	5.32989	-	-	-	794.118	851.053	723.633	928.077	833.761	963.045	1040.51	594.949	484.321	737.051	982.656	782.817
XP_045596496.1	transmembrane GTPase Marf isoform X1 [Procambarus clarkii]	4	792	89	6.37958	-	-	-	337.369	252.12	451.633	403.249	195.353	189.94	509.473	492.401	795.423	258.84	271.203	266.016
XP_045596506.1	band 4.1-like protein 5 [Procambarus clarkii]	2	999	108.2	6.81268	-	-	-	725.672	723.275	395.307	423.577	612.844	679.686	502.366	639.294	608.247	623.029	454.458	364.59
XP_045596524.1	26S proteasome regulatory subunit 6A-B [Procambarus clarkii]	18	427	47.8	5.1369	-	-	-	2290	2322.62	1808.53	2221.38	1728	1918.21	2783.46	2207.48	1127.69	1755.84	2812	2185.08
XP_045596532.1	D-aspartate oxidase [Procambarus clarkii]	12	336	37.7	7.13092	-	-	-	1843.39	1955.48	2154.37	4471.29	1692.61	2184.55	2583.14	2401.55	1891.7	2046.17	5030.65	2542.06
XP_045596545.2	uncharacterized protein [Procambarus clarkii]	36	1366	154.2	5.83612	-	-	-	4766.01	4135.24	6721.24	3704.52	3518.25	3538.29	4688.17	3885.83	5139.79	5094.68	7418.47	8422.19
XP_045596553.1	glycosylphosphatidylinositol anchor attachment 1 protein [Procambarus clarkii]	6	630	70.2	8.6568	-	-	-	446.472	478.454	529.244	539.308	596.636	495.086	552.637	541.208	607.963	447.588	487.738	565.72
XP_045596555.1	NPC intracellular cholesterol transporter 1 isoform X1 [Procambarus clarkii]	2	1333	147	4.89288	-	-	-	195.572	320.313	141.393	137.329	156.106	223.595	303.174	196.07	300.379	360.548	276.386	189.049
XP_045596562.2	OCIA domain-containing protein 1 isoform X2 [Procambarus clarkii]	4	257	29.1	6.07465	-	-	-	576.954	535.665	621.926	980.694	508.529	930.389	563.608	705.433	663.536	804.244	746.996	780.116
XP_045596564.2	N-alpha-acetyltransferase 25, NatB auxiliary subunit [Procambarus clarkii]	2	978	110	6.27093	-	-	-	759.571	773.207	466.534	622.975	1148.49	341.074	1059.31	483.724	631.455	458.987	373.362	606.468
XP_045596588.1	uncharacterized protein [Procambarus clarkii]	8	214	23.9	9.51422	-	-	-	3889.91	4887.93	5110.55	4787.31	3233.12	3844.01	5886.02	4054.91	4522.49	2856.15	5943.72	5260.59
XP_045596590.2	uncharacterized protein [Procambarus clarkii]	5	353	38.4	5.5036	-	-	-	61771	86703.9	51724.8	17140.8	25808.3	30307.9	57303.2	14543.1	44530.7	45716	43799.8	35224.9
XP_045596593.1	proteasome subunit alpha type-5 [Procambarus clarkii]	8	241	26.2	4.94013	-	-	-	2848.07	2851.32	2845.39	2350.56	1592.25	2135.25	4187.86	2105.71	2899.71	2255.68	3166.53	3354
XP_045596611.2	LOW QUALITY PROTEIN: RAD50-interacting protein 1 [Procambarus clarkii]	5	818	93.3	5.40558	-	-	-	491.833	560.132	521.584	705.098	383.269	571.384	884.84	275.06	471.932	616.335	485.681	695.779
XP_045596614.1	probable small nuclear ribonucleoprotein Sm D2 isoform X1 [Procambarus clarkii]	5	122	14.1	9.82428	-	-	-	3176.68	2918.6	3831.35	3248.7	4222.39	4856.9	3417.91	3403.16	4588.88	3050.6	4041.51	3549.87
XP_045596644.1	translation elongation factor 2 [Procambarus clarkii]	32	846	94.3	6.33758	EF2	Elongation factor 2	-	21015.9	24884.9	19559.4	24448.1	16016.3	17862.1	28052.7	18183.8	18013.2	20953.4	23942.6	24719.1
XP_045596646.1	3-hydroxyacyl-CoA dehydrogenase type-2 [Procambarus clarkii]	9	256	26.9	7.66205	-	-	-	2521.48	3288.12	2156.2	2279.18	2488.81	2111.8	4862.89	1696.6	1433.11	1934.19	5220.51	5312.97
XP_045596648.1	ribulose-phosphate 3-epimerase isoform X1 [Procambarus clarkii]	1	238	25.7	4.80121	-	-	-	214.314	174.083	215.091	135.461	139.598	100.115	222.726	263.523	214.069	329.22	163.151	247.177
XP_045596656.1	myocyte-specific enhancer factor 2 isoform X1 [Procambarus clarkii]	1	489	53.8	8.60602	-	-	-	0.1	0.1	0.1	158.83	180.607	79.9725	169.653	281.805	219.824	0.1	0.1	0.1
XP_045596662.1	translocating chain-associated membrane protein 1 isoform X1 [Procambarus clarkii]	6	374	43	9.26483	-	-	-	1998.11	2164.15	1687.16	2841.41	1275.27	1904.08	3323.88	1491.94	2474.45	1396.09	1784.79	2450.35
XP_045596669.1	pseudouridine-5'-phosphatase isoform X1 [Procambarus clarkii]	5	229	25.4	5.37872	-	-	-	531.376	774.352	384.719	485.852	252.465	477.86	858.504	116.216	272.073	467.194	655.016	501.951
XP_045596671.1	mitochondrial import inner membrane translocase subunit Tim8 [Procambarus clarkii]	2	145	15.2	4.25836	-	-	-	1437.44	1493.65	1269.79	941.722	507.92	1272.67	1999.09	893.837	1130.45	1382.22	2478.86	1899.16
XP_045596681.1	serrate RNA effector molecule homolog isoform X1 [Procambarus clarkii]	10	913	105.3	5.14801	-	-	-	532.223	453.104	486.891	558.414	442.309	442.118	636.334	459.591	354.474	450.297	567.075	539.965
XP_045596690.1	flotillin-1 isoform X3 [Procambarus clarkii]	18	427	47.5	5.18927	-	-	-	2501.52	2508.56	2878.36	1031.38	1852.57	1953.66	2178.91	1998.31	2381.93	1273.89	2634.26	2377.99
XP_045596702.1	serine/threonine-protein phosphatase PP1-beta catalytic subunit isoform X1 [Procambarus clarkii]	5	327	37.5	5.68024	-	-	-	1027.53	1247.13	981.332	727.392	670.351	795.164	933.139	917.665	981.853	924.732	1179.25	1138.14
XP_045596714.2	synapse-associated protein 1 [Procambarus clarkii]	6	244	27.4	4.37677	-	-	-	500.97	548.944	354.757	531.428	800.739	589.098	609.473	316.687	530.034	386.326	463.195	440.522
XP_045596715.1	tubulin alpha-1 chain [Procambarus clarkii]	17	451	50.1	4.92108	-	-	-	83980.9	96100.6	36804	64494	69521.4	76357.6	157177	42206.4	62711.4	105157	71589.8	73623.8
XP_045596728.1	tubulin alpha-2 chain [Procambarus clarkii]	10	452	50.3	5.06146	tuba2	Tubulin alpha chain	-	26640.3	31178	9238.26	28927	24147.9	37886.1	50691.9	12940.8	25327.1	36863.6	28693.7	35506.4
XP_045596733.1	uncharacterized protein [Procambarus clarkii]	2	268	30.7	9.61554	-	-	-	737.887	1308.2	477.415	1145.45	434.062	981.156	3462.66	385.71	803.779	1850.54	1896.37	1824.91
XP_045596735.2	axoneme-associated protein mst101(2) [Procambarus clarkii]	1	1595	182	5.50617	-	-	-	0.1	0.1	0.1	241.931	241.629	133.664	0.1	0.1	0.1	71.4564	84.0355	128.502
XP_045596747.2	protein FAM151B isoform X1 [Procambarus clarkii]	10	380	41.5	4.5777	-	-	-	5611.85	4945.27	5044.81	6023.33	3940.53	5556.15	8892.91	5053.21	5019.29	4094.68	7156.38	5992.19
XP_045596758.1	glutathione S-transferase 3, mitochondrial [Procambarus clarkii]	2	139	15.8	9.3006	-	-	-	1029.9	1489.41	883.961	2684.76	917.676	1122.42	2560.18	493.9	564.055	873.469	1292.57	1593.52
XP_045596769.1	serpin B11 isoform X1 [Procambarus clarkii]	5	497	53.9	6.95721	-	-	-	573.168	556.47	610.934	337.087	471.735	590.401	487.003	344.249	535.365	510.002	600.112	548.476
XP_045596785.2	peroxisomal acyl-coenzyme A oxidase 3 [Procambarus clarkii]	1	434	48.9	7.62836	-	-	-	71.5326	71.7249	114.885	323.232	386.704	303.121	152.947	142.801	152.204	185.94	818.427	92.0561
XP_045596798.2	probable deoxyhypusine synthase isoform X1 [Procambarus clarkii]	2	368	41.1	5.33185	-	-	-	453.321	519.873	503.222	942.169	247.359	277.339	378.976	513.222	495.658	557.465	372.895	463.815
XP_045596811.1	eukaryotic initiation factor 4A-I [Procambarus clarkii]	5	423	48	4.81989	-	-	-	716.286	503.09	283.91	1209.59	461.196	821.719	1029.37	627.3	416.549	1047.73	818.868	632.332
XP_045596812.1	T-complex protein 1 subunit beta isoform X1 [Procambarus clarkii]	17	535	58.2	5.16193	-	-	-	6455.81	6882.04	4125.39	6799.98	5414.47	5808.21	7721.64	5447.19	1976.9	5861.4	6639.64	5337.74
XP_045596819.2	probable peptidyl-tRNA hydrolase 2 [Procambarus clarkii]	2	241	26.6	4.5213	-	-	-	339.95	191.303	442.359	272.261	493.639	481.649	376.972	382.511	406.767	445.366	395.059	411.672
XP_045596820.1	uridylate-specific endoribonuclease [Procambarus clarkii]	8	355	38.5	4.17694	-	-	-	4155.68	4545.44	5854.08	3780.2	2724.05	4425.93	2802.16	2661.7	4549.56	3042.18	4095.52	6992.27
XP_045596829.2	translation initiation factor IF-2 [Procambarus clarkii]	2	148	15.4	9.64887	-	-	-	943.828	1181.82	891.801	1287.73	402.258	1074.55	1941.06	679.022	702.82	752.65	1443.33	1555.39
XP_045596916.2	large ribosomal subunit protein eL34 [Procambarus clarkii]	5	114	13.1	11.477	-	-	-	13516.1	14045.4	14564.4	17397.5	8432.6	12875.8	17168.1	12863	15880.1	10713.7	14955.5	13815.4
XP_045596919.2	selenoprotein F [Procambarus clarkii]	1	85	9.1	4.49884	-	-	-	409.674	412.414	578.109	348.216	493.462	540.933	618.511	382.996	331.121	594.096	567.579	672.216
XP_045596941.1	WD repeat-containing protein 48 [Procambarus clarkii]	1	681	76.8	6.5705	-	-	-	62.7974	72.6853	71.2899	0.1	0.1	0.1	258.684	247.195	320.19	254.578	207.89	136.899
XP_045596952.2	collagen alpha-2(IV) chain-like [Procambarus clarkii]	1	1987	206.8	3.89435	-	-	-	407.375	556.223	219.372	1456.9	534.042	425.39	596.682	387.399	553.756	408.686	654.906	655.792
XP_045596954.2	small ribosomal subunit protein eS1 [Procambarus clarkii]	16	296	33.1	9.88824	-	-	-	28388.9	28990.9	28385.1	35267.7	31677.1	30454.2	32981.6	27998.8	31607.3	29722.7	28742.2	33587.5
XP_045596955.1	transmembrane protein 192 [Procambarus clarkii]	6	258	29.1	6.065	-	-	-	1603.42	1366.28	882.678	914.56	1576.69	1090.59	1787.83	733.632	973.432	1041.76	1135.69	1572.59
XP_045596958.1	rho GTPase-activating protein 8 isoform X1 [Procambarus clarkii]	1	470	53.4	5.28693	-	-	-	219.28	205.107	227.64	425.976	422.055	291.537	325.764	239.777	122.338	434.057	213.654	263.385
XP_045596989.2	uncharacterized protein [Procambarus clarkii]	6	360	40.9	8.60211	-	-	-	898.134	803.687	822.374	608.931	624.96	707.844	1063.3	472.767	577.826	805.83	992.227	1197.31
XP_045596998.1	charged multivesicular body protein 2a isoform X3 [Procambarus clarkii]	4	222	25.2	5.55194	Chmp2a	Putative charged multivesicular body protein 2a	-	646.51	1050.05	670.636	1108.27	538.21	643.66	922.63	525.085	666.671	637.46	684.59	755.021
XP_045597006.1	uncharacterized protein [Procambarus clarkii]	7	290	32.4	5.22931	-	-	-	169.302	151.354	213.334	273.443	76.3956	231.863	584.951	95.626	48.4514	270.272	348.476	183.139
XP_045597036.2	protein archease-like [Procambarus clarkii]	2	152	17.5	4.23956	-	-	-	577.661	596.969	375.369	463.78	907.406	252.333	282.766	388.927	604.976	256.869	337.702	347.401
XP_045597049.1	protein rogdi isoform X1 [Procambarus clarkii]	2	270	29.8	7.09576	-	-	-	1028.02	1080.34	703.92	1169.59	766.433	756.009	1273.54	545.405	638.219	1006.48	1319.06	645.522
XP_045597076.1	tubulin--tyrosine ligase-like protein 12 [Procambarus clarkii]	1	617	72.7	4.96466	-	-	-	128.425	181.343	179.844	263.231	274.476	280.984	195.014	115.977	87.7209	244.138	349.189	197.56
XP_045597083.2	cystinosin homolog isoform X1 [Procambarus clarkii]	1	540	59.5	4.78131	-	-	-	346.299	417.289	325.624	281.756	407.73	282.225	428.734	204.684	341.806	97.2434	352.114	277.111
XP_045597084.1	uncharacterized protein [Procambarus clarkii]	5	180	19.8	7.84662	-	-	-	1552.5	1388.35	1053	923.323	920.417	1500.08	2197.3	1001.44	623.092	1581.96	1420.28	1716.66
XP_045597094.1	small ribosomal subunit protein uS15 [Procambarus clarkii]	7	151	17	10.6734	-	-	-	18667.8	19208.8	19358.9	24162.5	19225.8	18193.5	17964.7	22998.4	23776.2	20292.8	16204.2	18974.1
XP_045597101.1	tripeptidyl-peptidase 2 isoform X1 [Procambarus clarkii]	24	1276	139.8	6.52679	-	-	-	2175.56	2360.63	2129.24	1915.52	1825.06	1861.31	2603.21	2078.78	2346.91	1949.95	2344.97	2240.91
XP_045597103.1	synembryn-A isoform X1 [Procambarus clarkii]	2	589	66.3	5.14471	-	-	-	679.071	751.055	622.424	523.601	837.379	554.146	674.535	546.482	560.119	415.243	618.617	513.762
XP_045597104.2	chitobiosyldiphosphodolichol beta-mannosyltransferase isoform X1 [Procambarus clarkii]	4	464	53.2	8.25922	-	-	-	538.513	616.705	317.442	370.651	298.818	517.603	565.398	544.779	598.892	745.902	446.009	475.364
XP_045597108.1	proteasome subunit alpha type-3 [Procambarus clarkii]	6	254	28.1	5.23651	-	-	-	3266.25	3933.14	3040.53	3437.97	3064.22	3064.54	4736.58	2266.8	3163.21	2457.25	4499.45	4004.03
XP_045597111.1	sulfotransferase 1E1-like [Procambarus clarkii]	4	401	46.2	9.1673	-	-	-	484.498	687.89	592.525	707.183	737.122	803.923	683.09	761.425	614.551	627.597	767.751	896.609
XP_045597114.1	MAP kinase-activated protein kinase 2 [Procambarus clarkii]	4	365	41.7	6.23553	-	-	-	704.587	659.237	794.581	929.924	917.606	692.119	923.453	559.695	507.587	848.811	728.355	722.305
XP_045597118.2	LOW QUALITY PROTEIN: glutathione S-transferase LANCL1-like [Procambarus clarkii]	5	452	50.9	8.86884	-	-	-	1245.97	1310.45	2188.83	999.263	2277.61	1999.31	2253.09	2202.16	1844.8	1870.39	1953.91	1930.85
XP_045597136.1	superkiller complex protein 8 [Procambarus clarkii]	6	338	37.4	5.18439	-	-	-	713.429	699.45	586.43	595.497	657.066	748.952	1299.32	506.157	424.074	657.316	833.728	932.977
XP_045597138.2	MAP7 domain-containing protein 1 isoform X1 [Procambarus clarkii]	3	1424	156.9	6.06439	-	-	-	415.372	728.551	312.529	191.005	316.655	443.637	238.503	175.886	128.089	614.762	260.999	305.149
XP_045597156.2	LOW QUALITY PROTEIN: caspase-1 [Procambarus clarkii]	8	353	39.8	7.2337	-	-	-	3671.92	4243.87	3816.48	4475.63	2805.54	4259.89	5479.15	3433.04	3596.53	4103.83	4277.08	4198.99
XP_045597162.2	uncharacterized protein [Procambarus clarkii]	2	468	53.1	7.21417	-	-	-	267.447	269.28	91.8366	418.687	346.949	121.439	237.231	177.876	200.09	341.773	254.496	200.91
XP_045597169.1	ribosomal protein S6 kinase beta-1 [Procambarus clarkii]	5	495	55.7	5.90204	-	-	-	845.443	874.358	482.024	725.13	568.6	651.431	551.294	435.49	366.709	708.421	1185.51	620.536
XP_045597182.1	acyl-CoA-binding protein homolog [Procambarus clarkii]	11	89	10.2	5.26569	-	-	-	90536.3	110121	70283.3	101118	79730.9	62919.5	70107	85923.3	114535	97048.1	64512.4	58726.7
XP_045597183.1	mitochondrial import inner membrane translocase subunit TIM44 isoform X2 [Procambarus clarkii]	7	465	53.2	8.43695	-	-	-	591.773	509.886	396.234	471.963	407.291	484.167	449.011	494.843	436.829	667.812	550.419	400.798
XP_045597188.1	alanine racemase isoform X2 [Procambarus clarkii]	6	420	45.4	5.46576	-	-	-	2753.24	2917.42	3657.14	2339.65	1780.15	2247.54	3323.58	3031.08	4157.82	2368.08	3828.5	3022.82
XP_045597197.1	ruvB-like 1 [Procambarus clarkii]	6	456	50.2	5.8017	-	-	-	555.087	454.691	220.753	403.35	365.376	431.263	708.082	127.221	173.779	372.18	605.512	459.894
XP_045597201.2	SAFB-like transcription modulator isoform X1 [Procambarus clarkii]	2	844	96.1	5.53851	-	-	-	416.982	292.034	282.966	198.197	356.352	586.279	789.555	287.654	279.95	505.127	738.143	725.657
XP_045597206.1	ethanolaminephosphotransferase 1 isoform X1 [Procambarus clarkii]	2	388	44.7	8.00507	-	-	-	0.1	0.1	0.1	0.1	0.1	0.1	380.414	417.303	450.108	404.663	340.224	201.954
XP_045597247.1	small ribosomal subunit protein eS24 isoform X3 [Procambarus clarkii]	6	135	15.6	10.592	-	-	-	13940.5	14383.3	13698.4	13516.7	11784.8	11793.4	13253.3	15932.4	16876.4	15194.7	12510.3	14225.8
XP_045597248.1	uncharacterized protein RpL14 [Procambarus clarkii]	8	224	25.5	10.304	-	-	-	20501.3	22292.8	19551	22537.8	11834.6	16310.3	21125.1	16990.4	19560.7	18332.6	18837.2	21321.2
XP_045597253.1	5'-deoxynucleotidase HDDC2 [Procambarus clarkii]	4	210	24.3	5.15167	-	-	-	423.581	587.887	641.348	466.111	683.62	477.701	418.389	493.458	512.708	377.185	382.871	526.381
XP_045597271.1	DCN1-like protein 2 [Procambarus clarkii]	4	257	30.2	5.62421	-	-	-	864.135	836.203	744.723	1049.35	1091.25	790.447	877.255	1025.33	786.766	697.899	664.982	793.391
XP_045597288.1	serine/threonine-protein kinase Tao isoform X1 [Procambarus clarkii]	3	1023	118.6	8.58124	-	-	-	461.524	190.98	284.516	692.908	626.298	503.785	513.759	224.205	143.123	811.391	392.466	202.105
XP_045597289.1	protein mono-ADP-ribosyltransferase PARP3 [Procambarus clarkii]	15	541	61.9	8.59357	-	-	-	954.408	1025.03	701.139	890.456	594.48	771.042	1063.53	630.962	633.43	842.043	1099.92	818.907
XP_045597310.1	cytosolic Fe-S cluster assembly factor Nubp2 homolog isoform X1 [Procambarus clarkii]	4	274	29.4	5.17767	-	-	-	216.736	142.575	39.6078	479.206	318.433	93.3377	256.095	169.747	355.084	245.227	216.009	105.785
XP_045597318.1	ATP synthase subunit delta, mitochondrial [Procambarus clarkii]	2	158	16.6	4.92596	-	-	-	19836.7	14885.9	11401.4	20093.1	14320.6	19205.5	21554.3	16817	8879.31	17830.6	33638.2	18938.7
XP_045597319.1	proteasome subunit beta type-5 [Procambarus clarkii]	6	275	30.5	7.65253	-	-	-	3884.09	4134.05	4133.64	4401.36	4254.78	3652.8	4281.17	4574.37	4714.87	3379.5	3994.52	3975.81
XP_045597333.2	vacuole membrane protein 1 isoform X4 [Procambarus clarkii]	1	461	52.4	8.48554	-	-	-	571.896	638.796	254.614	0.1	0.1	0.1	290.699	318.024	270.32	290.366	221.022	490.221
XP_045597346.2	dynamin-1-like protein isoform X1 [Procambarus clarkii]	13	871	98.4	6.93903	-	-	-	1820.62	2049.37	2223.55	2924.89	1862.78	1795.86	3762.04	2471.9	1932.13	1398.77	2289.01	2204.2
XP_045597368.2	2-acylglycerol O-acyltransferase 1 isoform X1 [Procambarus clarkii]	15	549	62.5	7.2442	-	-	-	7222.21	8038.79	9532.52	10528.5	11735.5	9958.17	9524.45	9497.93	9092.28	9363.87	8683.02	9255.88
XP_045597371.2	lysosome-associated membrane glycoprotein 1 [Procambarus clarkii]	2	332	35	4.48468	Lamp1	Lysosome-associated membrane glycoprotein 1-like protein	-	1397.93	1388.09	736.777	961.431	879.13	1250.41	1275.55	1153.05	1602.18	1194.4	1462.79	1436.75
XP_045597372.1	ATPase inhibitor mai-2, mitochondrial-like [Procambarus clarkii]	3	128	13.9	7.81818	-	-	-	319.695	346.428	176.205	116.018	190.052	88.8764	822.214	662.972	760.143	253.348	267.5	252.906
XP_045597373.1	kynurenine/alpha-aminoadipate aminotransferase, mitochondrial isoform X1 [Procambarus clarkii]	10	424	47.4	5.40863	-	-	-	2140.94	2322.75	1403.81	2595.09	1895.96	2590.67	3016.22	1448.95	1305.33	2145.42	2438.83	2169.84
XP_045597376.1	alpha-N-acetylgalactosaminidase isoform X1 [Procambarus clarkii]	13	454	51.3	5.64398	-	-	-	3407.29	2802.3	5049.62	3151.85	4052.75	3977.22	3060.28	4152.96	3546.39	3591.17	4785.51	5205.43
XP_045597378.1	uncharacterized protein [Procambarus clarkii]	1	426	48.9	7.34003	-	-	-	469.739	368.055	273.205	603.112	769.083	643.329	134.154	159.378	121.628	295.982	366.377	321.401
XP_045597383.1	small ribosomal subunit protein eS21 isoform X3 [Procambarus clarkii]	6	83	9.3	6.54266	-	-	-	3573.42	3305.18	3206.12	4414.91	2433.29	3135.38	3580.13	3503.99	3284.8	3206.91	3372.63	3430.45
XP_045597386.2	LOW QUALITY PROTEIN: membrane-associated protein Hem [Procambarus clarkii]	6	1101	126.8	6.34869	-	-	-	73.031	118.287	126.102	256.429	116.98	74.4855	239.737	146.331	177.224	149.375	145.669	79.4298
XP_045597388.1	trafficking protein particle complex subunit 12 isoform X3 [Procambarus clarkii]	2	763	83	5.50665	-	-	-	269.236	228.357	78.9628	221.19	51.63	137.672	372.349	69.3867	221.55	253.813	192.022	238.512
XP_045597392.1	H/ACA ribonucleoprotein complex subunit 2-like protein [Procambarus clarkii]	2	156	17.7	8.93866	-	-	-	247.068	313.458	342.313	168.387	124.897	144.655	304.67	210.411	477.323	288.402	358.064	555.561
XP_045597394.1	CLIP-associating protein 2 isoform X2 [Procambarus clarkii]	2	1550	168.5	9.06317	-	-	-	255.97	212.327	260.547	114.57	221.148	161.375	234.671	320.298	375.324	168.259	246.076	230.163
XP_045597408.1	dynactin subunit 2 [Procambarus clarkii]	2	410	45	5.25409	-	-	-	298.09	378.15	243.585	499.579	302.571	600.548	731.133	625.98	825.725	478.493	350.022	476.591
XP_045597414.1	kynurenine/alpha-aminoadipate aminotransferase, mitochondrial isoform X1 [Procambarus clarkii]	10	464	52.3	6.10626	-	-	-	806.962	832.368	1108.04	1258.2	932.63	968.924	701.779	1015.76	937.967	920.421	956.531	1031.09
XP_045597422.1	ATPase inhibitor mai-2, mitochondrial [Procambarus clarkii]	5	104	11.5	9.99896	-	ATPase inhibitory factor 1	-	14911.9	15306	13346.8	21399.5	11739	20648.9	33336.7	11829.4	5194.08	15483.4	26620.6	15761.3
XP_045597492.1	ceramide synthase 6 [Procambarus clarkii]	3	363	43.2	8.59015	-	-	-	954.949	1110.5	430.057	682.187	762.13	508.919	1184.01	322.388	146.619	500.265	1125.91	670.444
XP_045597510.1	myophilin [Procambarus clarkii]	8	186	20.4	5.93707	-	-	-	6693.25	8727.21	5595.87	5622.84	5651.01	5733.86	16460.5	3371.65	2191.64	7304.18	7479.79	8831.2
XP_045597550.1	N-acetylgalactosaminyltransferase 6 isoform X3 [Procambarus clarkii]	3	606	69.2	8.67328	-	-	-	284.401	339.457	222.114	366.841	331.579	159.34	279.709	339.168	312.734	338.235	317.418	342.42
XP_045597600.1	protein spaetzle isoform X1 [Procambarus clarkii]	2	278	30.8	9.00446	-	-	-	573.308	585.431	494.44	2255.41	608.797	498.896	1453.24	1802.23	1147.73	1098.42	1134.51	247.597
XP_045597622.2	dihydropyrimidinase isoform X2 [Procambarus clarkii]	2	700	76.6	5.94464	-	-	-	350.903	585.379	73.4906	171.034	148.694	16.9925	0.1	0.1	0.1	0.1	0.1	0.1
XP_045597644.1	glycosyltransferase 25 family member [Procambarus clarkii]	1	595	69.2	5.55121	-	-	-	0.1	0.1	0.1	0.1	0.1	0.1	44.8932	68.6597	135.167	26.3333	68.5248	162.619
XP_045597658.1	neuferricin [Procambarus clarkii]	4	301	33.6	5.52264	-	-	-	1772.55	1580.05	1270.99	2736.09	1512.19	1348.45	2065.73	1655.79	1572.13	1562.48	1726.14	1677.61
XP_045597660.1	alpha-1,3-mannosyl-glycoprotein 2-beta-N-acetylglucosaminyltransferase isoform X1 [Procambarus clarkii]	4	449	52.1	9.19525	-	-	-	593.879	659.979	566.672	760.682	537.058	556.181	453.442	816.276	478.216	365.97	396.311	440.57
XP_045597670.1	4-aminobutyrate aminotransferase, mitochondrial [Procambarus clarkii]	18	507	56.7	8.51471	-	-	-	22576.4	26490.2	22749.1	16781.2	22780.8	21969.7	25939.1	19932.9	19831.9	20007.3	34149.8	24518.5
XP_045597674.1	calreticulin [Procambarus clarkii]	22	404	46.6	4.35468	-	-	-	89403.7	89461.9	89878.8	118807	105150	84681.1	76278.1	99003.5	102087	106532	82190.2	84751.3
XP_045597681.1	esterase OVCA2 [Procambarus clarkii]	1	221	25	7.07599	-	-	-	0.1	0.1	0.1	206.401	424.325	341.001	141.824	206.592	195.717	0.1	0.1	0.1
XP_045597689.1	large ribosomal subunit protein eL19 [Procambarus clarkii]	6	192	22.8	11.3051	-	-	-	8149.63	7924.44	7904.61	9010.66	7496.2	6654.5	8684.87	8206.45	7734.74	8650.12	7197.6	8765.17
XP_045597690.1	PITH domain-containing protein GA19395 [Procambarus clarkii]	3	215	23.8	5.63898	-	-	-	644.281	636.909	682.164	690.594	672.348	537.567	539.734	496.394	540.081	487.868	601.301	557.895
XP_045597700.2	vitelline membrane outer layer protein 1 homolog [Procambarus clarkii]	4	186	20	4.78619	-	-	-	436.529	662.045	368.32	447.737	957.333	608.927	670.765	508.906	309.14	514.941	307.008	519.805
XP_045597713.1	protein C10 [Procambarus clarkii]	1	120	12.8	4.83697	-	-	-	3653.15	3175.81	2922.99	4994.57	4236.09	2894.11	1880.06	3230.59	2193.74	2948.87	2950.11	2731.62
XP_045597732.1	thioredoxin-related transmembrane protein 1 [Procambarus clarkii]	8	324	36.8	4.37384	-	-	-	2699.73	3158.25	2353.38	3392.98	2485.2	2850.85	3640.58	2830.2	2294.44	3372.09	3253.15	3056.76
XP_045597735.2	poly [ADP-ribose] polymerase 1 isoform X1 [Procambarus clarkii]	9	1006	113.3	8.88483	-	-	-	868.796	758.278	898.235	1130.58	1033.74	764.412	659.307	604.449	647.713	858.428	710.427	727.248
XP_045597765.2	mitochondrial dicarboxylate carrier [Procambarus clarkii]	4	288	31.7	9.74237	-	-	-	1597.82	2746.72	2182.97	1835.05	971.714	1920.27	3774.04	1152.35	2264.88	1887.55	3489.27	3212.36
XP_045597766.2	cation-independent mannose-6-phosphate receptor isoform X1 [Procambarus clarkii]	14	1319	145.6	5.57928	-	-	-	296.395	318.913	314.329	274.692	289.983	299.067	484.685	346.303	400.736	294.82	234.731	337.481
XP_045597772.1	profilin-1A [Procambarus clarkii]	7	125	13.8	5.34442	-	Profilin	-	93542.7	103123	100769	97676.6	117822	99361.7	102355	119507	121160	88891.8	89672.8	103469
XP_045597784.1	tubulin beta-1 chain [Procambarus clarkii]	12	451	50.8	4.84015	-	-	-	4319.12	4852.36	1259.75	3013.57	1591.62	3579.94	10231.7	1083.88	3541.44	6242.78	3396.43	3569.6
XP_045597790.1	eukaryotic translation initiation factor 5A-1 [Procambarus clarkii]	5	157	17.1	5.19489	Eif5a	Eukaryotic translation initiation factor 5A	-	29023.5	27702	16539.1	35463.3	33009.9	30763.1	26654.5	26628.6	34819.1	36288.7	24330	23286.8
XP_045597803.1	tRNA selenocysteine 1-associated protein 1 [Procambarus clarkii]	6	286	32.9	5.2453	-	-	-	682.273	519.733	491.258	720.437	743.866	746.495	891.461	539.918	662.805	786.088	847.424	712.131
XP_045597804.1	aspartate aminotransferase, mitochondrial [Procambarus clarkii]	17	427	47.1	9.12738	-	-	-	10367.7	11544	10253.3	12983.2	6048.04	10230.6	18168.3	7544.39	8871.71	7036.49	15792.5	15209.5
XP_045597806.1	phosphatidylinositol transfer protein beta isoform isoform X1 [Procambarus clarkii]	10	358	41.2	8.86139	-	-	-	2612.87	2377.78	2689.57	2216.65	2212.9	2440.36	2741.15	2704.94	2735.39	2534.84	2641.73	2150.47
XP_045597817.1	phosphatidylinositol transfer protein alpha isoform isoform X1 [Procambarus clarkii]	10	270	31.4	6.35443	-	-	-	5199.02	5476.68	5884.15	7075.05	4781.6	5408.11	4323.19	6323.55	5425.31	5882.4	5042.41	6053.44
XP_045597824.1	phosphatidylinositol transfer protein alpha isoform [Procambarus clarkii]	6	268	31.3	6.46503	-	-	-	797.224	739.675	545.423	525.41	608.484	285.452	347.754	564.682	511.861	491.351	592.151	591.955
XP_045597836.1	large ribosomal subunit protein eL37A isoform X1 [Procambarus clarkii]	1	92	10.8	11.8513	-	-	-	1502.35	1020.84	940.149	1600.34	775.391	1226.41	1018.6	780.091	1095.9	733.255	1381.16	627.808
XP_045597847.2	bis(5'-adenosyl)-triphosphatase enpp4 isoform X4 [Procambarus clarkii]	2	503	57	5.88287	-	-	-	224.617	197.68	334.59	416.196	429.094	270.847	180.477	447.648	466.382	346.45	295.32	229.259
XP_045597854.1	lipid droplet-regulating VLDL assembly factor AUP1 [Procambarus clarkii]	1	440	48.1	8.62262	-	-	-	254.492	369.704	209.049	379.915	247.088	332.567	553.623	256.018	468.381	336.546	283.157	479.693
XP_045597859.2	uncharacterized protein [Procambarus clarkii]	14	675	80	5.8725	-	-	-	1207.71	1406.69	855.151	962.776	1171.13	965.366	1809.48	1304.65	1293.51	809.972	927.625	886.34
XP_045597862.1	uncharacterized protein [Procambarus clarkii]	11	678	74.5	6.28595	-	-	-	3568.35	3160.55	4957.82	3899.22	3698.11	3779.5	3350.59	4778.25	4387.89	3473.02	3237.4	4254.51
XP_045597905.1	N-alpha-acetyltransferase 11 [Procambarus clarkii]	1	177	20.5	5.7984	-	-	-	81.7324	137.126	132.899	106.643	65.8157	207.195	129.214	206.912	288.649	76.501	108.439	41.6052
XP_045597910.1	proliferation-associated protein 2G4 [Procambarus clarkii]	17	383	42.5	6.44952	-	-	-	3286.53	3668.06	2705.19	4074.08	3039.18	3377.87	4341.02	3832.53	3129.52	3186.15	3726.32	3870.68
XP_045597924.1	V-type proton ATPase subunit G [Procambarus clarkii]	2	118	13.8	9.85455	-	-	-	28174.4	20995.5	23824.8	28873.9	18417.9	25282.2	27949.6	23924.1	15110.9	28672.1	33516.7	23412.8
XP_045597925.2	uncharacterized protein [Procambarus clarkii]	3	679	77.9	5.4068	-	-	-	167.142	340.31	262.828	0.1	0.1	0.1	281.695	118.316	196.585	292.691	387.092	202.723
XP_045597939.1	uncharacterized protein [Procambarus clarkii]	4	1683	189	5.73151	-	-	-	88.8247	126.948	101.333	59.3436	298.338	322.89	407.44	97.8778	189.855	220.745	406.101	378.681
XP_045597940.2	serine/threonine-protein kinase 11-interacting protein isoform X1 [Procambarus clarkii]	3	1517	167.2	4.92865	-	-	-	521.829	674.471	446.86	593.969	669.026	536.234	498.303	439.615	720.103	718.32	622.973	516.385
XP_045597951.1	tyrosine-protein kinase Src64B isoform X1 [Procambarus clarkii]	1	513	58	5.76166	-	-	-	228.04	150.92	187.151	178.674	178.435	127.525	167.178	120.781	132.579	195.372	172.965	139.617
XP_045597962.1	inner centromere protein A isoform X1 [Procambarus clarkii]	1	1312	149.4	9.38885	-	-	-	0.1	0.1	0.1	0.1	0.1	0.1	60.4979	91.986	131.388	104.825	132.021	154.784
XP_045597982.1	tyrosine-protein kinase Src64B isoform X1 [Procambarus clarkii]	3	601	67.9	7.03558	-	-	-	337.716	323.546	242.336	189.608	305.454	248.5	250.733	361.002	227.628	283.511	247.48	203.738
XP_045597999.1	protein SET [Procambarus clarkii]	7	287	33.3	4.22565	-	-	-	2200.76	2198.94	1790.3	2078.62	2103.77	2134.7	2416.84	1907.01	1679.49	2109.79	2786.11	2156.96
XP_045598008.2	calnexin isoform X1 [Procambarus clarkii]	17	671	75.6	4.4035	-	-	-	10257.6	12236.4	10818.7	12780.5	10689.7	9667.48	9711.7	9662.98	11094.6	11266.4	11082.5	9444.53
XP_045598024.2	ATPase family AAA domain-containing protein 3-A isoform X1 [Procambarus clarkii]	16	645	72.4	9.24384	-	-	-	426.768	475.101	235.735	961.548	473.288	594.419	750.196	372.142	455.555	464.903	792.013	462.377
XP_045598029.1	ester hydrolase C11orf54 homolog [Procambarus clarkii]	9	309	34.1	6.22784	-	-	-	10887	11425.1	15477	19989	12360.2	14223.1	16588.4	15115.8	12349.8	10774.1	16205	14010.1
XP_045598037.2	eukaryotic translation initiation factor 4 gamma 1 isoform X1 [Procambarus clarkii]	16	2203	244.4	8.70721	-	-	-	4834.57	4566.36	3832.43	5211.4	3184.03	3864.06	7694.17	4031.04	3303.09	5711.11	5895.05	3958.61
XP_045598067.2	hypoxia up-regulated protein 1 isoform X2 [Procambarus clarkii]	36	1020	115.4	4.95489	-	-	-	7379.44	8496.44	6841.51	8727.22	7771.06	6264.38	7646.55	6296.1	5673.2	8490.8	8143.09	6455.74
XP_045598069.2	DEAD-box helicase Dbp80-like [Procambarus clarkii]	11	472	53.5	5.81903	-	-	-	892.072	815.542	550.081	1143.34	789.24	707.417	1391.16	580.461	809.42	990.4	798.62	664.838
XP_045598083.1	ran-binding protein 9 isoform X1 [Procambarus clarkii]	1	644	70.2	5.96027	-	-	-	96.2681	194.567	304.694	336.03	270.482	143.82	207.532	223.89	217.721	574.501	403.351	365.321
XP_045598097.1	alkaline phosphatase isoform X1 [Procambarus clarkii]	9	539	59.1	4.98297	-	-	-	280.699	236.441	1042.88	189.795	1238.51	823.96	367.603	944.445	3652.71	384.291	385.65	964.493
XP_045598100.1	ATP-dependent RNA helicase DDX3X isoform X1 [Procambarus clarkii]	16	784	85.7	8.51691	-	-	-	511.604	548.015	192.837	602.66	321.971	539	975.055	192.78	241.557	590.199	701.223	448.338
XP_045598112.1	large ribosomal subunit protein uL2 [Procambarus clarkii]	11	257	28.1	10.8879	-	-	-	5729.07	8719.1	6893.48	5272.8	4231.35	4812.52	7774.68	3448.12	5827.87	5663.41	6487.93	7600
XP_045598115.1	mucin-5AC isoform X1 [Procambarus clarkii]	4	1332	144.6	8.39252	-	-	-	275.894	207.148	191.267	383.822	495.723	359.883	492.966	250.897	196.473	278.038	337.69	249.678
XP_045598127.1	eukaryotic translation initiation factor eIF1 [Procambarus clarkii]	1	110	12.3	6.81781	-	-	-	247.278	131.353	274.888	1017.31	344.543	380.056	1081.7	1059.72	809.211	679.32	370.999	131.508
XP_045598153.1	transmembrane protein 177 isoform X1 [Procambarus clarkii]	6	342	37.6	9.06097	-	-	-	491.558	546.923	681.766	630.233	583.928	815.824	538.898	846.627	736.298	418.261	815.409	607.152
XP_045598172.1	GMP synthase [glutamine-hydrolyzing] isoform X2 [Procambarus clarkii]	7	716	79.5	6.61395	-	-	-	309.835	317.311	336.721	223.952	287.38	301.12	464.379	273.095	239.832	296.364	490.763	448.944
XP_045598220.1	allantoinase [Procambarus clarkii]	3	630	69.9	6.60114	-	-	-	725.261	624.207	603.325	612.963	876.888	761.204	997.338	445.303	844.755	643.341	644.306	632.69
XP_045598258.1	MAP/microtubule affinity-regulating kinase 3 isoform X1 [Procambarus clarkii]	8	966	105.5	9.85675	-	-	-	1161.71	1083.1	1008.72	1187.64	1191.28	1098.31	1109.6	1242.87	1044.79	1070.92	1050.96	1094.3
XP_045598315.1	hemocyte protein-glutamine gamma-glutamyltransferase [Procambarus clarkii]	17	766	85.9	5.6618	-	Protein-glutamine gamma-glutamyltransferase	-	2760.81	3311.72	2333.33	2043.76	4492.03	3521.88	4126.13	3205.89	2177.81	3479.73	1957.97	3683.67
XP_045598316.2	LOW QUALITY PROTEIN: large ribosomal subunit protein mL65 [Procambarus clarkii]	1	552	64.5	9.26666	-	-	-	319.065	265.385	414.155	339.861	556.365	597.028	307.871	408.001	630.105	324.234	285.302	243.888
XP_045598330.1	GATOR1 complex protein NPRL2 [Procambarus clarkii]	1	473	54.7	6.81293	-	-	-	63.1265	72.5657	72.7748	0.1	0.1	0.1	28.184	69.7375	133.291	136.268	155.007	63.6492
XP_045598340.2	isocitrate dehydrogenase [NADP], mitochondrial [Procambarus clarkii]	24	446	50.1	8.27484	Idh	isocitrate dehydrogenase (NADP(+))	-	18552.9	19585.3	12857.3	21428.1	11699.3	20419.3	32626.3	12034.4	9387.52	16817.3	33566.5	23204.9
XP_045598378.2	transmembrane protein 45B [Procambarus clarkii]	2	295	33.2	7.70075	-	-	-	580.787	700.306	618.032	1119.54	1261.98	950.154	484.578	655.113	1024.99	600.558	825.707	730.3
XP_045598387.2	coiled-coil domain-containing protein 93 isoform X1 [Procambarus clarkii]	2	592	68	6.27753	-	-	-	95.0643	608.311	244.057	809.875	599.135	383.069	693.782	438.146	476.812	259.153	475.598	256.126
XP_045598394.2	mothers against decapentaplegic homolog 4 isoform X6 [Procambarus clarkii]	1	637	68.5	6.69171	-	-	-	221.756	376.061	256.521	311.145	424.52	393.995	539.316	301.901	106.491	185.286	437.896	215.046
XP_045598403.2	alkyldihydroxyacetonephosphate synthase, peroxisomal [Procambarus clarkii]	8	648	72.1	6.5705	-	-	-	1384.69	1685.66	612.158	1627.64	800.188	916.914	1568.8	751.521	1110.19	1085.59	1098.69	550.707
XP_045598412.1	GATOR2 complex protein MIOS isoform X2 [Procambarus clarkii]	4	882	98.3	7.90155	-	-	-	1308.71	1021.8	1604.71	1414.37	1098.21	1354.21	1468.05	1531.53	1682.11	878.78	1555.95	1200.85
XP_045598415.1	mitochondrial amidoxime reducing component 2 isoform X1 [Procambarus clarkii]	14	343	38	8.95209	-	-	-	5828.88	6815.72	6324.45	15645.6	7433.62	6877.89	11196.4	10354	8648.79	8008.37	9643.48	7504.4
XP_045598425.2	uncharacterized protein [Procambarus clarkii]	4	471	53.4	5.91095	-	-	-	381.951	524.638	639.765	447.289	280.823	378.725	755.231	340.851	417.43	399.573	749.365	860.279
XP_045598433.1	serine/threonine-protein phosphatase PP1-gamma catalytic subunit B [Procambarus clarkii]	11	329	37.6	6.33844	Pp1	Serine/threonine-protein phosphatase	-	2962.6	2854.59	3057.86	2791.88	3341.41	2764.62	3261.77	3124.37	3140.23	2378.52	2922.15	2807.18
XP_045598436.2	proline-, glutamic acid- and leucine-rich protein 1 isoform X1 [Procambarus clarkii]	2	835	91.9	5.40375	-	-	-	492.513	367.497	203.339	463.535	243.011	399.743	246.505	210.068	308.187	313.727	414.842	213.907
XP_045598457.1	ceramide-1-phosphate transfer protein isoform X1 [Procambarus clarkii]	1	271	30.4	5.13373	-	-	-	91.4129	191.279	163.573	212.834	89.6558	241.658	211.676	142.421	177.836	178.762	238.071	181.071
XP_045598473.1	cullin-5 isoform X1 [Procambarus clarkii]	14	778	90.3	7.55048	-	-	-	579.49	516.009	494.059	769.555	463.928	564.171	827.81	373.91	351.306	536.716	594.121	417.796
XP_045598478.2	importin-7 isoform X3 [Procambarus clarkii]	16	1053	121	4.65985	-	-	-	2266.61	2112.89	1890.11	2605.49	2325.86	1894.55	3632.92	1596.12	2214.44	2131.57	2570.6	1987.43
XP_045598485.1	programmed cell death protein 10 [Procambarus clarkii]	7	213	23.9	9.07721	-	-	-	4178.93	3865.23	3681.22	3340.3	4766.24	4184.68	4119.78	4451.55	3939.87	3826.63	4233.88	2594.39
XP_045598501.1	isocitrate dehydrogenase [NADP] cytoplasmic [Procambarus clarkii]	24	409	45.8	5.76569	-	-	-	28764.5	39835.2	17686.7	25825.3	32461.1	27646.6	37745.5	21079.1	25654.9	27426.7	35031.5	22917.3
XP_045598502.2	syndecan [Procambarus clarkii]	1	250	27.8	4.28253	-	-	-	43.1981	136.052	14.6512	125.485	162.495	110.497	224.215	275.043	465.762	254.547	111.063	105.495
XP_045598514.1	organic cation transporter protein isoform X1 [Procambarus clarkii]	1	576	63.5	6.09149	-	-	-	420.662	463.35	412.432	1002.19	754.051	1006.91	142.239	420.259	283.085	442.341	104.891	294.632
XP_045598555.1	aldo-keto reductase family 1 member A1-A [Procambarus clarkii]	22	322	36.3	6.32282	-	-	-	86057.4	90877.5	106669	102657	94627.1	95344.7	142474	96283.7	98825.8	90784.9	97020.7	109681
XP_045598556.1	aldo-keto reductase family 1 member A1 [Procambarus clarkii]	5	322	36.2	6.09576	-	-	-	9646.62	10834.1	10549.3	11411.1	8497.07	10813.6	10298.4	9496.35	7577.56	15679.5	10012.9	7690.52
XP_045598567.1	serine/threonine-protein kinase Nek4-like isoform X1 [Procambarus clarkii]	2	362	41.1	8.36322	-	-	-	126.766	149.696	154.489	0.1	0.1	0.1	150.43	744.989	374.203	257.16	232.02	110.439
XP_045598574.1	uncharacterized protein [Procambarus clarkii]	7	201	21.5	8.83771	-	-	-	4008.77	4023.62	1068.25	4884.96	1185.09	3426.04	7996.81	781.967	1026.34	3485.5	5154.64	3059.24
XP_045598585.2	sperm-specific H1/protamine-like protein type 2 [Procambarus clarkii]	8	220	24.1	9.99591	-	-	-	528.166	528.358	578.313	665.878	534.118	793.933	1162.96	895.99	330.944	579.802	1061.11	844.687
XP_045598594.2	acetylcholine receptor subunit beta-like 2 [Procambarus clarkii]	3	463	52.2	5.8255	-	-	-	1837.12	1610.9	2077.4	1502.43	1666.08	1924.12	1694.64	1497.31	1772.94	1437.07	1336.89	1199.98
XP_045598600.1	mitochondrial inner membrane m-AAA protease component AFG3L2 [Procambarus clarkii]	15	784	86.6	8.18024	-	-	-	2511.72	2637.24	1403.05	2958.93	1878.29	2798.84	3382.07	1458.82	830.977	2133.16	2774.97	1917.47
XP_045598620.1	peroxisomal membrane protein 11B [Procambarus clarkii]	4	241	27.8	9.74628	-	-	-	703.799	723.488	1072.25	2033.31	757.734	1016.04	741.347	1397.86	926.965	1628.38	1201.6	1642.9
XP_045598629.1	pre-mRNA-splicing factor ATP-dependent RNA helicase DHX16 [Procambarus clarkii]	2	1022	117.4	5.87958	-	-	-	170.525	155.676	154.865	0.1	0.1	0.1	278.789	191.995	511.987	420.503	153.601	168.537
XP_045598631.1	F-box only protein 7 [Procambarus clarkii]	3	479	53.5	6.22076	-	-	-	776.219	673.769	406.443	668.404	665.496	689.315	520.889	564.079	592.996	641.765	662.347	497.379
XP_045598632.1	DDB1- and CUL4-associated factor 7 isoform X1 [Procambarus clarkii]	3	365	40.9	5.54633	-	-	-	277.492	396.719	314.424	503.005	207.631	465.845	521.97	372.945	412.852	415.756	360.147	472.766
XP_045598676.1	heterogeneous nuclear ribonucleoprotein 87F isoform X1 [Procambarus clarkii]	6	366	39.6	8.86273	-	-	-	413.784	328.759	349.34	1204.99	170.782	1004.38	1368.65	377.549	443.584	1361.01	534.633	356.664
XP_045598691.1	gamma-soluble NSF attachment protein [Procambarus clarkii]	2	321	35.7	5.20075	-	-	-	176.087	303.165	361.26	343.785	79.3889	339.106	429.359	343.707	509.054	306.755	163.699	113.592
XP_045598694.1	uncharacterized protein [Procambarus clarkii]	7	122	13.8	7.41644	-	-	-	1996.23	3286.07	1956.09	1797.88	5349.63	3403.9	1768.79	2741.52	982.325	3109.52	2224.81	4371.94
XP_045598707.2	spore coat protein SP65-like [Procambarus clarkii]	1	344	36.2	4.37323	-	-	-	1796.47	1370.34	715.52	267.923	589.435	771.408	971.143	819.457	9894.91	2091.02	1950.01	425.585
XP_045598708.2	uncharacterized protein [Procambarus clarkii]	4	353	37.3	3.99493	-	-	-	1064.43	1144.06	1018.15	954.543	1542.27	1016.1	314.688	664.34	6664.76	418.442	325.392	314.044
XP_045598727.2	peritrophin-48-like [Procambarus clarkii]	1	236	25.5	4.47772	-	-	-	3292.54	2856.96	3012.79	2492.43	1521.75	3848.28	5881.62	998.274	3752.25	1023.43	3101.4	4110.72
XP_045598758.1	uncharacterized protein [Procambarus clarkii]	12	421	47.8	5.04034	-	-	-	1899.89	2561.34	1788.97	2226.67	1384.1	1185.55	2119	1356.82	829.453	2322.45	2174.62	1535.2
XP_045598759.1	phosphoglycerate mutase 2 [Procambarus clarkii]	12	254	28.7	6.15924	-	-	-	11789.4	12449.4	8708.71	11363.7	11092.4	9313.13	11248.5	8818.16	6196.22	9990.31	10502.6	8944.29
XP_045598760.2	endoplasmic reticulum chaperone BiP [Procambarus clarkii]	37	722	80	5.38568	-	-	-	94309.2	109456	100761	113115	84787	83796.9	71088.7	81409.6	103610	108698	107640	90987.9
XP_045598790.1	cell division cycle 5-like protein [Procambarus clarkii]	2	806	91	8.66986	-	-	-	90.115	174.749	48.8665	0.1	0.1	0.1	141.956	237.418	216.961	56.1251	110.327	98.033
XP_045598792.1	ubiquitin-fold modifier-conjugating enzyme 1 [Procambarus clarkii]	1	166	19	8.79852	-	-	-	0.1	0.1	0.1	0.1	0.1	0.1	1429.91	1631.99	1150.56	375.915	508.065	300.253
XP_045598794.2	shootin-1 isoform X1 [Procambarus clarkii]	10	760	84.2	5.27325	-	-	-	405.984	565.747	345.821	330.636	479.946	544.402	842.38	478.817	452.5	569.275	359.187	363.295
XP_045598806.2	titin [Procambarus clarkii]	28	1594	177	4.20111	-	-	-	17495.6	17847.1	11867.8	14752.7	16517.8	14451.8	17447.1	12059.8	8720.36	17630.3	13655.8	12447
XP_045598851.2	2-iminobutanoate/2-iminopropanoate deaminase [Procambarus clarkii]	5	152	16.3	6.89703	-	-	-	2544.96	3016.55	2839.4	3906.15	4335.54	2947.12	5514.52	4158.04	3030.41	2388.91	3482.68	3257.21
XP_045598874.2	EEF1A lysine methyltransferase 2 [Procambarus clarkii]	5	222	24.8	4.59064	-	-	-	620.915	520.461	561.112	266.246	487.73	565.623	499.488	363.796	403.358	434.111	342.59	509.859
XP_045598961.2	uncharacterized protein [Procambarus clarkii]	2	248	26	4.05048	-	-	-	376.668	216.535	334.488	424.362	556.885	591.265	464.65	428.138	695.926	775.573	937.218	350.924
XP_045598962.1	uncharacterized protein [Procambarus clarkii]	2	285	30.4	4.11529	-	-	-	17990.7	18352	9374.65	15222.7	19821.1	12632.1	7895.11	11234.7	7498.78	23517.7	18180.1	16115.6
XP_045598993.1	sodium/potassium-transporting ATPase subunit beta isoform X1 [Procambarus clarkii]	14	316	36.7	5.94489	-	-	-	20552.2	18238.2	22457.8	16614.2	15688.8	18097	25122.7	18316.2	21291.7	14085.1	17512.3	21294.9
XP_045599015.1	cullin-associated NEDD8-dissociated protein 1 [Procambarus clarkii]	18	1230	137.8	5.64606	-	-	-	2571.55	2421.61	1635.26	2905.99	2292.34	2234.01	3501.16	1569.77	2103.13	2180.55	2787.59	2191.29
XP_045599021.2	uncharacterized protein [Procambarus clarkii]	1	293	33.3	5.62067	-	-	-	400.826	488.819	312.49	313.497	768.299	506.549	191.514	642.292	145.854	446.245	511.046	259.589
XP_045599028.2	ER membrane protein complex subunit 10 [Procambarus clarkii]	3	226	24.6	5.44342	-	-	-	982.278	1128.27	830.123	1117.16	1224.49	894.537	970.64	567.618	634.092	813.319	907.874	858.685
XP_045599031.1	coatomer subunit delta [Procambarus clarkii]	17	517	57.8	5.83173	-	-	-	2965.19	2980.61	2726.32	3196.38	3034.98	2834.73	3340.55	2502.8	2531.26	2801.32	2762.7	2401.56
XP_045599032.2	phytanoyl-CoA dioxygenase, peroxisomal [Procambarus clarkii]	6	270	31.2	5.90204	-	-	-	14217.4	15821.7	13651	13533	10693.3	10789.5	13368.7	11404	11479.6	11315.2	15134.7	13098.5
XP_045599056.1	transmembrane protein 59 [Procambarus clarkii]	4	320	34.8	4.86163	-	-	-	280.591	316.448	212.075	245.68	683.541	196.75	263.599	337.358	188.756	404.375	265.128	161.88
XP_045599057.2	acidic mammalian chitinase [Procambarus clarkii]	7	369	42.1	8.59528	-	-	-	1252.15	1107.88	2217.48	806.387	1475.54	932.57	1535.93	591.835	1301.22	354.531	1021.87	1047.68
XP_045599096.1	phosphatidylserine lipase ABHD16A isoform X1 [Procambarus clarkii]	1	537	60.7	6.2879	-	-	-	88.5383	191.032	167.446	232.833	315.601	166.095	253.463	135.54	168.596	140.561	200.819	160.565
XP_045599120.2	uncharacterized protein [Procambarus clarkii]	2	979	112.9	6.44891	-	-	-	821.434	914.241	844.392	1356	1314.68	1260.15	720.542	1091.84	1096.39	546.785	1140.08	1062.56
XP_045599123.1	ubiquitin carboxyl-terminal hydrolase 46 [Procambarus clarkii]	2	373	42.3	7.13409	-	-	-	479.195	577.382	278.41	299.822	389.55	201.031	461.435	384.555	407.059	306.069	422.985	491.713
XP_045599124.1	large ribosomal subunit protein eL21 [Procambarus clarkii]	3	160	18.4	10.5358	-	-	-	20507.1	24426.6	25342.8	36820.7	36093.5	24736.5	22916.8	34611.3	38461.1	27484.2	19578.2	23724.8
XP_045599126.1	116 kDa U5 small nuclear ribonucleoprotein component [Procambarus clarkii]	11	975	110.3	4.87726	-	-	-	795.141	715.195	669.833	729.799	873.103	865.023	900.275	834.902	701.718	758.406	1046.6	744.211
XP_045599137.1	endoplasmic reticulum resident protein 29 [Procambarus clarkii]	10	248	28.3	5.9455	-	-	-	1172.54	1248.32	1008.73	1077.19	1220.59	837.339	1066.2	1236.56	1045.51	1021.85	969.462	852.219
XP_045599141.2	uncharacterized protein [Procambarus clarkii]	2	485	53.4	6.52325	-	-	-	803.658	914.407	403.296	560.412	364.262	944.833	730.203	911.378	1022.43	789.122	738.889	617.48
XP_045599145.1	facilitated trehalose transporter Tret1 [Procambarus clarkii]	3	492	53.4	6.46503	-	-	-	160.082	349.317	307.762	85.9615	29.0778	203.991	342.301	262.92	288.814	291.883	202.304	219.752
XP_045599154.2	LOW QUALITY PROTEIN: valine--tRNA ligase [Procambarus clarkii]	3	995	113.5	6.9726	-	-	-	308.93	236.326	270.806	191.692	305.67	307.426	325.686	256.523	335.167	353.578	356.892	327.664
XP_045599160.1	transmembrane 9 superfamily member 4 [Procambarus clarkii]	7	620	72	7.93829	-	-	-	3046.61	2901.16	3081.63	1871.48	2564.02	2319.31	2258.98	2593.37	3180.35	1807.8	2418.1	2202.75
XP_045599165.1	LOW QUALITY PROTEIN: tetraspanin-1 [Procambarus clarkii]	4	263	28.9	4.99347	tsp1	Tetraspanin	-	1484.96	1373.1	1114.39	814.876	936.97	896.406	1832.54	1257.24	898.293	692.502	1638.17	1068.16
XP_045599175.1	ribosomal protein S6 kinase alpha-2 isoform X1 [Procambarus clarkii]	11	1039	115.8	5.89459	-	-	-	497.043	499.537	348.264	394.686	329.239	367.458	466.092	277.631	451.774	498.002	543.429	412.841
XP_045599183.2	uncharacterized protein [Procambarus clarkii]	1	452	50.9	5.46295	-	-	-	103.207	75.3584	119.496	257.693	204.871	302.629	91.7492	130.898	81.7165	35.6073	71.8739	159.017
XP_045599206.1	splicing factor 3A subunit 3 [Procambarus clarkii]	2	500	58.2	5.30255	-	-	-	74.015	124.066	39.8042	141.043	97.0325	84.3766	88.9962	140.039	112.719	172.728	75.5295	99.0326
XP_045599207.2	uncharacterized protein [Procambarus clarkii]	2	1576	176.4	5.61725	-	-	-	49.6444	91.0417	91.1332	0.1	0.1	0.1	170.653	97.0716	181.245	88.7099	93.6441	61.5709
XP_045599218.2	uncharacterized protein [Procambarus clarkii]	5	465	51	8.27374	-	-	-	551.393	690.069	379.902	221.456	315.443	270.379	171.772	371.085	441.313	227.966	252.378	240.872
XP_045599228.1	UDP-glycosyltransferase UGT5 isoform X1 [Procambarus clarkii]	2	542	62.4	7.11749	-	-	-	276.277	412.322	167.292	600.679	709.898	812.298	191.901	364.751	369.921	396.856	768.486	310.693
XP_045599233.1	signal transducer and activator of transcription 5B isoform X1 [Procambarus clarkii]	8	796	91	5.83673	-	-	-	2327.65	2368.52	1791.24	2690.1	2630.62	2023.95	1844.31	1562.75	1791.14	2706.13	1765.69	1884.77
XP_045599257.1	FACT complex subunit spt16 isoform X1 [Procambarus clarkii]	12	1133	128.3	6.93463	-	-	-	249.096	319.242	192.753	235.68	307.346	254.503	385.228	202.368	162.062	369.598	290.508	288.086
XP_045599266.1	inosine-5'-monophosphate dehydrogenase 1 isoform X2 [Procambarus clarkii]	10	517	55.7	6.71124	-	-	-	1824.4	2010.19	2077.91	2245.04	2742.46	2080.08	2179.69	2617.11	1640.59	1621.23	1364.77	1571.42
XP_045599318.1	myosin light chain 1 isoform X1 [Procambarus clarkii]	6	154	17.7	4.73895	-	-	-	3723.87	3891.6	4840.62	4326.17	5950.2	4582.54	3190.6	5677.16	4784.12	5145.7	3854.48	4066.56
XP_045599328.2	armadillo-like helical domain-containing protein 3 [Procambarus clarkii]	2	682	77.9	5.89862	-	-	-	126.811	200.277	158.231	74.5965	136.54	102.05	81.203	90.2497	44.7108	232.549	244.776	130.487
XP_045599372.2	uncharacterized protein [Procambarus clarkii]	21	783	88.1	5.02057	-	-	-	39128	37264.1	46731	28723.3	42011.3	44162.8	38482.1	44670.8	40990.7	33039	31004.8	41561.2
XP_045599382.1	polypeptide N-acetylgalactosaminyltransferase 1 isoform X1 [Procambarus clarkii]	7	604	69.9	6.84125	-	-	-	587.558	507.361	678.571	566.906	541.292	565.664	768.47	488.285	239.626	571.482	390.901	429.44
XP_045599389.1	26S proteasome non-ATPase regulatory subunit 6 [Procambarus clarkii]	16	389	45.4	6.78241	-	-	-	3570.19	3661.36	3776.3	3953.62	4620.25	3616.48	3614.69	3810.57	2807.35	3658.58	3878.1	3837.3
XP_045599391.1	ethylmalonyl-CoA/methylmalonyl-CoA epimerase isoform X1 [Procambarus clarkii]	1	175	19.2	6.85468	-	-	-	202.691	136.385	339.95	0.1	0.1	0.1	100.246	144.465	240.239	372.501	396.353	435.867
XP_045599413.1	probable actin-related protein 2/3 complex subunit 2 [Procambarus clarkii]	11	304	35	8.54938	-	-	-	9078.87	9744.68	9069.14	7355.08	8822.96	7559.94	9420.12	9074.64	9651.34	8674.21	8510.45	9237.01
XP_045599415.1	innexin inx2 [Procambarus clarkii]	9	360	40.7	8.4162	-	-	-	2095.15	3225.35	2388.48	1583.25	1675.2	2192.24	3040.13	2058.97	3219.96	2126.18	2155.89	2616.09
XP_045599420.2	serine hydrolase-like protein isoform X2 [Procambarus clarkii]	1	319	35.9	8.71417	-	-	-	311.922	362.902	462.846	565.869	460.121	395.93	230.601	178.899	592.124	354.336	880.166	527.337
XP_045599431.1	translin [Procambarus clarkii]	6	225	25.7	6.08856	-	-	-	1316.83	1348.68	1017.75	1059.51	1247.31	1019.26	1374.14	1078.33	781.588	963.272	1361.24	1289.58
XP_045599432.1	protein-L-isoaspartate O-methyltransferase domain-containing protein 1 [Procambarus clarkii]	3	582	64.9	4.81366	-	-	-	141.393	97.0107	177.201	119.656	298.681	174.364	218.484	429.221	239.373	199.271	235.641	190.511
XP_045599439.1	glutathione S-transferase Mu 4 [Procambarus clarkii]	15	216	25	5.96905	-	-	-	100396	130326	86112.3	83027.5	88153.9	87519.2	97027.7	86074.6	100495	97192.3	92848.4	95389.9
XP_045599449.1	small nuclear ribonucleoprotein Sm D3 isoform X2 [Procambarus clarkii]	4	128	13.8	10.8974	-	-	-	4630.32	5992.46	5952.86	3738.49	3509.26	4868.49	6163.54	3478.84	5850.25	4953.71	4709.91	7522.8
XP_045599452.1	tyrosine-protein kinase Src42A isoform X1 [Procambarus clarkii]	5	572	64.7	6.15961	-	-	-	782.648	640.053	402.101	353.011	497.743	475.98	598.414	439.019	267.941	596.857	528.999	595.662
XP_045599457.2	protein DEK [Procambarus clarkii]	10	420	48	4.90228	-	-	-	471.461	565.518	588.581	613.383	408.616	651.277	852.617	452.771	578.894	691.16	663.365	708.443
XP_045599459.1	tyrosine-protein kinase Src42A [Procambarus clarkii]	10	535	60.5	6.45648	-	-	-	960.004	1115.6	1161.26	1073.48	1462.3	1268.31	990.725	1259.5	1322.95	982.452	1141.35	1073.66
XP_045599474.2	uncharacterized protein [Procambarus clarkii]	12	409	46	5.23785	-	-	-	5193.37	6188.35	6945.55	5344.78	5890.2	4338.39	6206.75	7219.42	6415.94	5929.37	6682.57	7599.45
XP_045599476.1	2-oxoglutarate dehydrogenase complex component E1 isoform X1 [Procambarus clarkii]	25	1077	120.7	6.40338	-	-	-	2802.24	3141.24	2727.29	2733.46	1848.3	3264.2	4117.34	2152.59	1575.47	2364.75	4923.41	3347.69
XP_045599520.1	ES1 protein homolog, mitochondrial [Procambarus clarkii]	9	255	26.6	6.07684	-	-	-	7165.8	7867.13	7956.85	5732.83	7004.36	7756.03	7563.29	6863.48	6907.84	6377.37	8604.46	7178.87
XP_045599521.1	protein CREG1 [Procambarus clarkii]	5	246	27.3	7.09161	-	-	-	6183.64	4340.42	5594.68	4323.45	6734.93	5301.48	3831.99	6882.67	5112.36	5253.65	7423.18	6744.16
XP_045599530.2	uncharacterized protein [Procambarus clarkii]	20	983	114.1	5.83063	-	-	-	1649.73	1576.18	2588.84	1049.3	2369.37	2454.23	1479.42	1285.34	1593.87	997.218	1249.33	727.118
XP_045599532.1	carotenoid isomerooxygenase [Procambarus clarkii]	13	523	58.2	6.12152	-	-	-	2574.74	3096.46	493.738	695.649	1746.98	1639.7	2364.47	384.157	2277.02	1505.59	1424.33	608.746
XP_045599559.1	ras-related protein Rab-11B isoform X4 [Procambarus clarkii]	10	214	23.8	5.35126	RAB11A	Ras-related protein Rab-11A-like protein	-	13959.9	15323.5	12329.8	12784.5	13178	12133.5	14550.8	11271.1	13524.8	12589.8	14672.9	12864.8
XP_045599577.2	beta-parvin [Procambarus clarkii]	9	507	56.9	5.65936	-	-	-	422.991	500.459	196.268	418.392	260.329	433.893	449.144	200.092	214.302	521.904	487.139	352.902
XP_045599584.1	protein diaphanous isoform X1 [Procambarus clarkii]	5	1166	131.8	6.00494	-	-	-	85.7249	25.6821	335.443	102.727	97.6926	166.149	221.07	429.596	482.477	78.5291	127.239	59.1417
XP_045599589.1	uncharacterized protein [Procambarus clarkii]	1	173	20.2	9.45294	-	-	-	2642.9	3486.2	3148.59	3648.7	2579.42	2721.45	2957.75	4324.47	3274.14	3614.71	2585.14	3243
XP_045599629.2	glutathione S-transferase Mu 3 isoform X2 [Procambarus clarkii]	11	217	25.4	5.56256	-	glutathione transferase	-	699.267	693.652	664.4	1214.64	1315.6	836.098	1551.75	1118.9	805.149	994.646	832.859	1156.6
XP_045599694.2	serine hydroxymethyltransferase [Procambarus clarkii]	16	473	52.4	7.5733	-	-	-	3878.96	3676.19	4778.81	2150.37	3508.1	3012.13	4008.87	2242.7	2708.98	2906.17	3466.34	4766.86
XP_045599699.1	uncharacterized protein mRpL12 [Procambarus clarkii]	5	192	20.9	6.0213	-	-	-	649.811	638.227	587.09	783.252	883.493	716.248	1092.35	1100	683.468	694.14	786.377	531.523
XP_045599704.1	spliceosome RNA helicase DDX39B [Procambarus clarkii]	9	427	48.8	5.33221	-	-	-	3289.55	3331.93	1856.96	3227.83	1738.06	3138.86	6283.54	1567.91	1693.22	3651.92	3769.28	3382.69
XP_045599723.1	phospholipid phosphatase 2 isoform X1 [Procambarus clarkii]	2	329	37.9	8.08173	-	-	-	601.148	849.812	972.051	1238.54	1063.58	840.967	555.081	646.921	1115.84	602.778	727.135	452.257
XP_045599724.1	acidic leucine-rich nuclear phosphoprotein 32 family member A [Procambarus clarkii]	7	268	30.2	3.87176	-	-	-	1468.58	1666.28	1689.34	1727.07	1788.79	1542.06	1671.74	1930.47	1554.51	1848.1	1628.59	1769.05
XP_045599746.2	uncharacterized protein [Procambarus clarkii]	7	2194	238.1	5.25946	-	-	-	414.81	601.614	313.137	736.826	283.295	520.815	861.744	249.767	321.495	554.567	709.781	452.356
XP_045599791.1	glutamic acid-rich protein [Procambarus clarkii]	3	610	68.1	5.20697	-	-	-	531.878	830.718	699.748	567.098	316.908	753.964	714.86	566.313	530.071	1409.87	864.355	876.13
XP_045599826.1	deoxyhypusine hydroxylase [Procambarus clarkii]	4	310	34.3	4.80475	-	-	-	177.657	310.089	245.536	213.8	284.341	211.447	284.006	144.078	120.17	147.865	261.915	205.426
XP_045599846.1	uncharacterized protein [Procambarus clarkii]	15	634	67.9	7.87128	-	-	-	2905.37	2814.14	3773.97	3569.88	2459.44	3231.22	3570.27	3558.96	3490.43	2939.07	3483.61	3885.33
XP_045599848.1	C-Jun-amino-terminal kinase-interacting protein 4 isoform X3 [Procambarus clarkii]	4	1309	146.1	5.14325	-	-	-	93.8391	129.073	37.9602	100.763	157.765	184.465	126.633	174.748	70.265	111.764	225.348	115.104
XP_045599849.1	fatty acid-binding protein [Procambarus clarkii]	6	132	15.1	6.09283	-	-	-	2097.24	1937.29	2307.96	2131.68	2824.81	2593.86	1804.46	2210.61	1946.82	2429.81	2165.96	1988.1
XP_045599855.1	delta-1-pyrroline-5-carboxylate synthase [Procambarus clarkii]	5	856	92.5	7.27777	-	-	-	212.124	273.16	246.926	421.628	265.034	229.535	70.1283	206.349	188.187	215.988	50.0649	44.5902
XP_045599860.2	uncharacterized protein [Procambarus clarkii]	3	1052	108.5	4.77423	-	-	-	476.885	335.072	453.889	222.854	223.716	405.849	338.741	489.523	157.178	309.655	331.307	334.658
XP_045599867.1	methenyltetrahydrofolate synthase domain-containing protein isoform X1 [Procambarus clarkii]	16	586	65.5	7.5495	-	-	-	2445.16	2150.05	1761.54	4291.22	1708.21	2270.96	4111.62	1919.74	1136.34	2567.24	2886.51	2117.47
XP_045599882.2	lethal(2) giant larvae protein homolog 1 isoform X1 [Procambarus clarkii]	6	1137	123.7	5.78155	-	-	-	779.025	551.713	908.561	629.568	489.698	747.48	769.309	661.269	830.515	538.492	751.11	634.888
XP_045599893.1	uncharacterized protein [Procambarus clarkii]	1	168	18.5	9.3858	-	-	-	1872.77	2391.12	2099.4	2093.8	3191.78	2304.82	1585.8	1919.43	3639.4	2251.93	2104.73	2317.22
XP_045599896.1	uncharacterized protein [Procambarus clarkii]	3	180	20.3	5.8371	-	-	-	398.178	456.615	423.434	201.096	127.468	500.845	919.993	159.662	357.286	268.922	742.876	840.51
XP_045599900.1	putative glucosylceramidase 3 isoform X1 [Procambarus clarkii]	7	514	56.9	4.24335	-	-	-	13255.5	11894.3	22138	15601.8	32101.7	21773.3	11512.8	33025.5	31307.7	19475.3	9885.99	18132
XP_045599905.2	lysosomal acid glucosylceramidase [Procambarus clarkii]	11	503	56.4	4.36969	-	-	-	6522.66	7019.75	9700.88	8455.89	16449.7	8841.22	7333.39	15341.5	10852.3	11683.4	6704.47	10836.3
XP_045599906.2	lysosomal acid glucosylceramidase [Procambarus clarkii]	10	504	56.5	4.37909	-	-	-	11979.6	15475.4	14985.2	16597.7	27859.7	15574.9	9319.74	17278	23398.5	16636.7	11151.5	21045.5
XP_045599907.2	lysosomal acid glucosylceramidase [Procambarus clarkii]	5	497	55.7	4.3056	-	-	-	1020.88	1122.67	1240.07	1463.52	3320.23	1583.48	1064.06	2487.27	2164.27	2461	864.206	1892.12
XP_045599908.2	lysosomal acid glucosylceramidase [Procambarus clarkii]	3	497	55.3	4.23102	-	-	-	449.326	388.361	604.171	341.433	482.694	555.987	109.637	278.252	251.022	214.61	262.082	403.506
XP_045599938.1	small ribosomal subunit protein eS26 isoform X2 [Procambarus clarkii]	2	112	13	11.1774	-	-	-	377.476	385.666	479.607	0.1	0.1	0.1	335.584	291.518	283.012	183.063	618.616	241.365
XP_045599942.1	tripartite motif-containing protein 59 [Procambarus clarkii]	1	512	56.7	5.12482	-	-	-	46.0854	58.589	115.551	120.436	434.443	215.443	67.8574	127.027	145.208	191.331	137.223	91.5086
XP_045600069.1	AMP deaminase 2 isoform X3 [Procambarus clarkii]	17	769	89	5.46124	-	-	-	2795.07	3039.03	2059.66	2132.83	2390.14	3005.85	2957.17	2478.98	2545.16	2158.33	2656	2850.43
XP_045600119.1	uncharacterized protein [Procambarus clarkii]	2	229	25.7	4.31476	-	-	-	604.683	857.501	917.457	566.601	1676.24	687.597	613.246	776.119	1265.92	416.312	194.358	465.253
XP_045600126.1	cytokine receptor-like factor 3 [Procambarus clarkii]	4	454	50.1	5.08466	-	-	-	473.639	604.808	592.129	535.713	529.784	347.101	521.558	344.939	565.226	453	480.305	588.902
XP_045600145.1	AP-2 complex subunit sigma [Procambarus clarkii]	5	166	19.2	6.10126	-	-	-	306.886	318.725	408.182	406.874	608.007	419.409	295.519	374.892	274.332	325.014	319.497	329.556
XP_045600151.1	E3 ubiquitin-protein ligase listerin isoform X1 [Procambarus clarkii]	2	1755	198.4	5.66876	-	-	-	185.908	279.646	131.363	350.493	251.632	243.603	265.868	96.4812	206.056	112.264	314.429	283.59
XP_045600153.2	ATP-binding cassette sub-family B member 6 [Procambarus clarkii]	17	853	97.1	6.38751	-	-	-	1673.34	1799.92	1573.45	1096.67	1256.07	1033.56	1105.38	1149.35	1493.17	1022.38	2256.45	2281.76
XP_045600154.2	diacylglycerol O-acyltransferase 1 isoform X1 [Procambarus clarkii]	9	546	63.5	9.47833	-	-	-	2190.47	2402.8	2288.35	2266.85	1708.81	1960.4	2252.44	1675.44	1856.8	2213.59	1973.54	2399.65
XP_045600156.1	26S proteasome non-ATPase regulatory subunit 13 isoform X1 [Procambarus clarkii]	12	380	43.3	5.56073	-	-	-	1767.78	1745.7	1361.54	2064.86	1655.49	1617.62	2091.21	1154.76	827.021	1640.8	1908.92	1635.11
XP_045600176.2	bifunctional purine biosynthesis protein ATIC [Procambarus clarkii]	15	589	63.5	6.19281	-	-	-	4656.52	5561.34	6652.62	3776.2	5860.16	7202.34	7219.73	4278.81	3121.02	6145.24	6977.04	5786.78
XP_045600179.2	HEAT repeat-containing protein 1 [Procambarus clarkii]	2	2100	235.7	6.88825	-	-	-	94.7387	162.693	170.637	185.786	227.271	99.4946	129.191	209.972	346.383	91.6752	141.141	161.519
XP_045600181.1	tetraspanin-33 isoform X1 [Procambarus clarkii]	1	296	33.9	7.88202	-	-	-	252.645	311.443	361.192	182.458	94.7165	146.359	313.365	197.23	498.1	188.27	144.335	216.569
XP_045600183.1	eukaryotic translation initiation factor 3 subunit B [Procambarus clarkii]	16	694	80.8	5.28888	Eif3B	Eukaryotic translation initiation factor 3 subunit B	-	4046.76	4272.85	3946.52	3613.24	3094.66	3401.39	4255.43	3598.18	4789.17	3432.37	3982.71	4231.22
XP_045600190.2	homocysteine S-methyltransferase YbgG-like [Procambarus clarkii]	7	311	33.7	5.07843	-	-	-	1058.26	1258.4	933.586	2937.6	1539.69	1273.91	1887.66	1541.98	1018.95	1004.68	845.539	1777.11
XP_045600194.2	derlin-2 [Procambarus clarkii]	2	246	28.7	8.55365	-	-	-	1710.42	1630.66	1759.35	2024.54	2712.92	1658.87	1434.47	2045.17	2382.24	1460.35	1498.65	1656.01
XP_045600196.1	uncharacterized protein [Procambarus clarkii]	1	159	17.4	9.65717	-	-	-	17950.3	17713.4	20878.4	17641.4	18469.3	22497.1	16780.5	17673.4	25332.3	14796.7	21330.1	22276.7
XP_045600204.1	RNA 3'-terminal phosphate cyclase isoform X1 [Procambarus clarkii]	5	365	39.3	8.31415	-	-	-	411.687	418.578	287.148	205.79	480.252	258.727	588.67	479.455	401.803	312.67	472.409	272.03
XP_045600213.2	streptococcal hemagglutinin isoform X3 [Procambarus clarkii]	3	2588	281.5	6.72748	-	-	-	654.451	679.538	237.741	588.007	514.97	735.363	814.036	510.031	713.769	638.881	484.12	683.4
XP_045600215.2	uncharacterized protein [Procambarus clarkii]	4	2218	247.7	5.22345	-	-	-	376.533	519.819	280.303	405.716	471.095	563.947	309.277	595.967	822.033	384.601	499.269	334.565
XP_045600219.1	T-complex protein 1 subunit gamma [Procambarus clarkii]	25	547	60.2	5.88336	-	T-complex protein 1 subunit gamma	-	3621.09	4187.43	2830.24	3486.62	2549.88	3448.86	4148.01	2743.31	1057.79	3485.76	3854.45	2863.53
XP_045600229.2	FGGY carbohydrate kinase domain-containing protein isoform X1 [Procambarus clarkii]	10	555	60.5	5.56061	-	-	-	2740.35	3094.54	2560.06	1919.5	3148.75	2439.96	2636.61	3839.09	3623.31	1923.3	2880.82	3520.17
XP_045600239.1	vacuolar protein sorting-associated protein 28 homolog [Procambarus clarkii]	6	220	25.4	5.06574	-	-	-	1281.71	1262.14	1074.07	1131.56	1093.14	1239	1415.54	907.596	1282.09	1039.09	1172.88	1342.06
XP_045600240.1	cdc42 homolog [Procambarus clarkii]	5	191	21.4	6.15668	-	-	-	1213.59	1519.83	1150.04	1222.38	531.191	1290.76	2670.12	1081.9	1209.53	797.525	1670.06	1673.41
XP_045600250.1	nuclear migration protein nudC isoform X1 [Procambarus clarkii]	10	315	36.6	5.08649	-	-	-	1958.12	2542.84	1583.08	1887.86	1425.62	1507.49	1690.25	1396.5	1263.58	1827.98	1619.86	1787.04
XP_045600262.1	calcium-activated chloride channel regulator 1 isoform X1 [Procambarus clarkii]	1	966	107.6	5.68292	-	-	-	58.8318	163.002	172.591	154.168	235.916	130.999	219.403	78.3153	172.279	212.727	66.7149	215.673
XP_045600276.1	uncharacterized protein [Procambarus clarkii]	1	242	26.4	4.23553	-	-	-	3613.21	4233.02	4814.39	4503.64	4892.9	3723.94	1028.15	4430.04	5644.05	3653.91	2406.86	1940.48
XP_045600277.1	peritrophin-48-like isoform X1 [Procambarus clarkii]	3	217	23.5	3.94293	-	-	-	19237.5	15325.3	26027.9	15870.8	33413.5	27894.6	20643.8	17643.3	23867.8	43392.7	24761.2	20397.6
XP_045600297.2	oplophorus-luciferin 2-monooxygenase non-catalytic subunit, partial [Procambarus clarkii]	3	261	28	4.01996	-	-	-	9313.42	9052.65	9925.88	6944.76	16887.6	8558.25	13681.2	9959.7	12560.5	6635.46	5179.2	12637.6
XP_045600298.2	medium-chain acyl-CoA ligase ACSF2, mitochondrial [Procambarus clarkii]	12	598	66.4	6.33563	-	-	-	1983.99	1779.17	2007.97	1626.15	1842.3	2016.59	2034.26	2169.81	1705.05	2334.53	2105.51	2229.34
XP_045600299.1	oplophorus-luciferin 2-monooxygenase non-catalytic subunit [Procambarus clarkii]	5	343	37.6	4.15399	-	-	-	11651.9	11990.9	18435.4	5214.25	9909.52	8831.56	7716.38	10250.3	18403	6950.69	7300.55	11453.1
XP_045600302.1	Parkinson disease protein 7 homolog [Procambarus clarkii]	7	189	19.4	5.50971	-	-	-	14708.3	15601.3	14929.1	14857.7	16714.3	15899.7	15159.9	14406.2	11673.9	16007.8	13123	14600.5
XP_045600339.2	ethylmalonyl-CoA decarboxylase isoform X2 [Procambarus clarkii]	4	292	31.9	8.48529	-	-	-	269.818	277.005	160.994	314.823	291.224	282.573	320.459	344.701	379.619	274.415	469.586	588.458
XP_045600359.2	lysosomal alpha-glucosidase [Procambarus clarkii]	8	1012	114.6	6.17743	-	-	-	7204.58	6867.24	9820.77	5705.4	7697.08	7907.85	8337.32	8531.72	10193.4	5911.75	11222.9	9545.75
XP_045600381.1	transmembrane ascorbate-dependent reductase CYB561 isoform X1 [Procambarus clarkii]	1	268	30.2	8.74579	-	-	-	862.119	945.696	290.74	435.786	895.804	610.624	703.588	393.226	568.383	808.553	490.686	916.806
XP_045600389.1	AP-1 complex subunit sigma-2 isoform X1 [Procambarus clarkii]	3	161	19.1	5.78778	-	-	-	798.276	879.469	957.18	756.919	1312.05	814.524	931.881	880.539	1029	705.684	851.243	708.459
XP_045600411.2	uncharacterized protein [Procambarus clarkii]	8	1700	177	4.72138	-	-	-	1398.61	1617.72	941.677	1440.42	992.357	1627.69	1803.92	1490.7	1463.58	1654.22	1538.74	1789.88
XP_045600427.1	large ribosomal subunit protein eL27 [Procambarus clarkii]	4	137	16.1	10.7119	-	Ribosomal protein L27	-	12836.5	13678.2	9412.64	10824.8	18793.2	5921.42	37777.8	7467.03	11444.2	8175.9	17699.3	26262.3
XP_045600444.1	alpha-1,2-mannosyltransferase ALG9 [Procambarus clarkii]	2	620	71.1	9.20966	-	-	-	725.716	519.331	553.208	446.384	863.881	595.101	594.485	617.189	741.423	820.961	370.541	755.586
XP_045600445.2	growth hormone-regulated TBC protein 1-A [Procambarus clarkii]	2	340	39.4	8.35858	-	-	-	0.1	0.1	0.1	377.284	387.56	390.637	123.18	86.7424	91.5545	141.168	167.476	49.9067
XP_045600446.2	heat shock 70 kDa protein 1-like [Procambarus clarkii]	20	642	70.9	5.73273	-	-	-	23838.1	29532.4	13465.1	31355.4	29416.9	26121	11920.1	17973.3	18647.8	20314.3	22455.1	27562.4
XP_045600467.1	methylcrotonoyl-CoA carboxylase beta chain, mitochondrial [Procambarus clarkii]	15	563	61.4	7.61749	-	-	-	5260.38	5038.75	4434.15	6378.35	3966.37	5929.21	7107.86	3712.32	3767.76	4079.5	8923.99	6782.98
XP_045600469.1	LOW QUALITY PROTEIN: endoglucanase E-4 [Procambarus clarkii]	12	472	52.8	4.73761	-	-	-	23672.7	25025	22434.6	30201	21733.5	19313.1	9927.93	21733.4	33243.5	14419.1	16710	23791.8
XP_045600477.1	signal recognition particle subunit SRP68 [Procambarus clarkii]	15	607	69	7.28998	-	-	-	1635.45	1861.09	1210.42	2240.91	1486.17	1342.76	2269.81	1610.06	1370.76	1924.5	1840.17	1537.6
XP_045600479.1	3-phosphoinositide-dependent protein kinase 1 isoform X1 [Procambarus clarkii]	7	574	66	6.72833	-	-	-	310.765	304.358	268.653	346.789	282.359	245.932	305.318	170.242	174.805	293.121	279.529	190.687
XP_045600492.1	adenylosuccinate synthetase isozyme 1 A [Procambarus clarkii]	12	450	49.8	6.00116	-	-	-	6902.98	6645.7	6244.33	6708.8	6035.62	5956.66	7478.41	5520.4	6509.31	5851.9	6557.92	7358.57
XP_045600493.2	proteasome activator complex subunit 4 isoform X1 [Procambarus clarkii]	8	1977	225.6	6.47394	-	-	-	305.968	222.242	245.803	249.228	370.346	318.544	233.622	332.138	395.028	257.292	316.127	238.503
XP_045600498.2	coiled-coil domain-containing protein 103 isoform X1 [Procambarus clarkii]	1	253	28	5.40485	-	-	-	1456.42	1488.51	1001.43	882.494	1721.96	1133.05	899.126	2086.83	2676.8	2434.11	785.55	1622.98
XP_045600512.2	LOW QUALITY PROTEIN: probable E3 ubiquitin-protein ligase HERC4 [Procambarus clarkii]	11	1045	117.3	5.65399	-	-	-	753.775	603.104	329.798	689.451	474.754	643.532	666.449	516.186	479.958	565.516	522.165	440.441
XP_045600513.1	transmembrane 9 superfamily member 3 isoform X1 [Procambarus clarkii]	9	580	67.2	6.43341	-	-	-	1702.99	2158.67	1327.15	2131.17	1470.06	1676.27	1593.74	1546.32	1244.22	1175.26	1734.37	1752.56
XP_045600515.1	peroxisomal membrane protein PEX16 isoform X1 [Procambarus clarkii]	3	337	38.2	9.75726	-	-	-	453.095	381.995	336.98	792.147	803.285	831.516	648.648	279.543	378.239	292.774	818.618	747.474
XP_045600528.2	delta(3,5)-Delta(2,4)-dienoyl-CoA isomerase, mitochondrial [Procambarus clarkii]	10	306	33.3	6.9411	-	-	-	23110	28433.4	22525.9	18430.4	24864.6	21086	29838.1	22529.7	19693.7	20950.4	32623.9	29613.4
XP_045600529.1	ran-specific GTPase-activating protein isoform X1 [Procambarus clarkii]	6	231	26.5	4.90155	-	-	-	1541.02	1176.23	1134.64	1638.02	1705.96	1770.48	1797.35	1386.75	1822.35	1730.42	1551.1	1757.14
XP_045600607.1	26S proteasome regulatory subunit 4 isoform X1 [Procambarus clarkii]	14	441	49.3	6.03632	-	-	-	1349.32	1368.48	1433.49	1413.95	1602.26	1453.94	1841.41	1460.18	945.499	1264.65	1653.18	1447.7
XP_045600625.1	serine/threonine-protein phosphatase 4 catalytic subunit isoform X1 [Procambarus clarkii]	2	322	36.6	5.03973	-	-	-	765.841	586.075	719.025	891.712	873.248	740.302	661.677	780.944	1121.22	675.246	764.893	556.067
XP_045600658.1	flotillin-2 [Procambarus clarkii]	15	438	47.9	5.37396	-	-	-	3125.54	3059.04	3337.3	1267.03	2349.21	2866.47	2851.39	2496.9	3208.56	1820.61	3661.05	3079.55
XP_045600663.2	phosphoinositide 3-kinase regulatory subunit 4 [Procambarus clarkii]	1	1327	148.8	6.21674	-	-	-	409.742	372.618	303.609	1312.77	949.908	925.631	352.21	421.084	512.866	0.1	0.1	0.1
XP_045600709.2	uncharacterized protein [Procambarus clarkii]	1	466	50.8	6.17633	-	-	-	206.922	153.761	176.552	141.113	321.957	187.995	1250.82	842.601	588.173	367.308	196.247	242.322
XP_045600715.1	NADH dehydrogenase [ubiquinone] 1 beta subcomplex subunit 7 [Procambarus clarkii]	6	125	15	6.0871	-	-	-	1694.78	1577.61	2095.48	2305.18	1296.03	1932.18	2295.85	2229.64	2288.16	1272.26	2007.99	1989.12
XP_045600727.1	1-phosphatidylinositol 4,5-bisphosphate phosphodiesterase delta-4 isoform X1 [Procambarus clarkii]	19	937	105.3	6.15607	-	-	-	6960.49	6755.02	8897.84	5538.02	7269.93	8947.41	8503.88	5673.99	6888.97	7741.93	6191.39	9662.65
XP_045600736.2	glycerate kinase [Procambarus clarkii]	1	512	55.1	5.7055	-	-	-	1170.3	665.552	1317.08	1667.77	1300.38	1886.97	907.619	720.529	595.071	1145.15	1311.51	2058.65
XP_045600737.1	large ribosomal subunit protein bL28m isoform X2 [Procambarus clarkii]	2	278	32.7	9.21551	-	-	-	281.287	265.608	420.221	144.974	101.48	265.44	350.663	114.411	207.594	112.826	265.2	97.1409
XP_045600744.2	ufm1-specific protease 2 isoform X1 [Procambarus clarkii]	2	564	62.8	5.70868	-	-	-	310.601	384.36	108.858	286.393	207.311	260.739	362.295	165.513	220.275	307.871	358.016	331.66
XP_045600747.1	protein transport protein Sec23A isoform X1 [Procambarus clarkii]	14	910	102.9	5.70575	-	-	-	1921.47	1917.2	1074.3	2442.67	1625.4	1789.03	2993.63	803.381	1143.19	2054.89	2457.07	1322.93
XP_045600758.2	LOW QUALITY PROTEIN: F-actin-uncapping protein LRRC16A [Procambarus clarkii]	8	1476	162.6	6.22687	-	-	-	330.89	379.223	398.088	277.291	413.324	284.448	346.594	280.692	164.233	255.649	325.64	300.205
XP_045600772.2	ubiquitin-protein ligase E3C [Procambarus clarkii]	1	1071	120.9	6.37994	-	-	-	111.079	180.783	176.434	0.1	0.1	0.1	84.8263	150.508	187.754	157.895	69.9776	141.477
XP_045600811.2	uncharacterized protein [Procambarus clarkii]	1	863	94.5	6.31683	-	-	-	195.284	151.24	153.196	259.12	200.442	514.009	218.43	173.59	189.446	0.1	0.1	0.1
XP_045600821.1	ras-related protein Rab-18-B [Procambarus clarkii]	8	206	23.2	5.19684	-	-	-	3254.38	3370.52	2689.29	3314.62	2617.84	2178.29	3746.22	2329.54	2764.26	3332.95	2819.64	2221.63
XP_045600822.2	large ribosomal subunit protein mL64 [Procambarus clarkii]	2	339	36.7	4.91754	-	-	-	311.049	250.283	56.4271	513.879	113.879	251.239	729.065	211.99	437.797	304.775	779.491	157.109
XP_045600846.1	hydroxyacyl-coenzyme A dehydrogenase, mitochondrial isoform X2 [Procambarus clarkii]	14	261	28.7	6.35809	-	-	-	15953.3	18145.7	15017.3	12786.1	17207.3	18006.5	13371.6	18259	13704.2	15102.7	19141.1	15298
XP_045600860.1	RNA-binding protein lark [Procambarus clarkii]	3	269	30.4	10.2508	-	-	-	2602.69	3142.54	1852.02	1949.74	1982.2	3002.88	3754.5	2263.78	1788.34	2792.09	3459.2	3158.9
XP_045600882.2	uncharacterized protein [Procambarus clarkii]	14	1080	108.2	5.24676	-	-	-	808.554	1104	651.052	613.265	1178.1	1156.84	775.698	1130.43	543.939	1602.42	761.312	1876.73
XP_045600890.2	LOW QUALITY PROTEIN: dolichyl-diphosphooligosaccharide--protein glycosyltransferase subunit 1 [Procambarus clarkii]	21	595	67.7	6.13629	-	-	-	15798.4	15882	14902.4	21650.9	17645.4	17537.9	16436.2	19512.3	16590.6	19240.7	15995.7	16757.4
XP_045600891.1	probable cytochrome P450 CYP44 [Procambarus clarkii]	4	530	61.6	9.43121	-	-	-	383.617	341.655	549.06	506.958	353.661	480.836	688.322	560.205	340.529	351.236	669.189	579.001
XP_045600893.1	protein-S-isoprenylcysteine O-methyltransferase [Procambarus clarkii]	3	289	33.5	8.89996	-	-	-	500.327	768.019	392.572	739.223	613.845	374.932	487.252	386.557	735.757	447.852	404.648	431.388
XP_045600902.1	uncharacterized protein [Procambarus clarkii]	1	384	44.4	9.60394	-	-	-	460.654	524.303	451.153	1041.05	403.19	796.498	455.631	376.53	404.315	420.054	426.834	522.662
XP_045600911.1	short-chain specific acyl-CoA dehydrogenase, mitochondrial [Procambarus clarkii]	13	428	46	7.98358	-	-	-	13887.3	15629.8	19986.1	13318.9	7980.65	14775.7	19247.4	12587.7	13372.1	10575.7	20234.8	21574.6
XP_045601029.2	NADH dehydrogenase [ubiquinone] iron-sulfur protein 4, mitochondrial isoform X1 [Procambarus clarkii]	6	207	23.2	9.47638	-	-	-	1233.12	1259.42	1408.31	1949.51	841.812	2293.54	3107.18	1018.26	812.544	1204.5	2286.35	1472.03
XP_045601040.1	uncharacterized protein [Procambarus clarkii]	5	340	38.8	9.57648	-	-	-	328.238	573.901	366.957	610.984	404.58	349.221	338.362	160.263	291.091	289.663	161.181	178.788
XP_045601058.1	lysophospholipid acyltransferase 7 [Procambarus clarkii]	3	507	58.7	8.66937	-	-	-	140.327	222.423	174.026	115.877	86.5512	242.188	287.801	355.722	299.801	175.301	236.918	263.299
XP_045601068.1	large ribosomal subunit protein eL22 [Procambarus clarkii]	5	179	20.4	10.0451	-	-	-	5596.37	7178.1	5682.08	5931.55	4381.39	4614.9	6329.57	4848.43	6381.23	6436.8	6637.71	5665.15
XP_045601154.1	6-phosphogluconolactonase [Procambarus clarkii]	12	241	26.5	4.97821	-	-	-	5614.13	7570.85	5895.83	3590.87	4288.41	4672.99	7498.69	4803.83	2596.25	6881.08	7344.99	6481.01
XP_045601174.2	uncharacterized protein [Procambarus clarkii]	6	782	88.1	4.81622	-	-	-	1201.57	1302.08	1125.3	4645.3	2447.61	1498.53	957.92	2457.81	2908.92	1956.92	689.064	1137.58
XP_045601175.1	uncharacterized protein [Procambarus clarkii]	5	716	81.3	4.8974	-	-	-	462.115	658.61	343.068	1900.35	664.264	646.615	693.931	1059.06	1318.78	876.915	418.906	640.731
XP_045601198.1	regulator of microtubule dynamics protein 1 [Procambarus clarkii]	6	399	44.7	4.89899	-	-	-	541.276	264.932	350.435	527.909	443.106	428.811	515.367	199.348	338.764	422.185	299.409	272.133
XP_045601203.2	carboxylic ester hydrolase [Procambarus clarkii]	7	575	63.2	5.26276	-	-	-	5756.75	5293.31	7910.02	9957.86	5614.4	4917.59	12523.5	8717.09	7427.88	5105.73	8178.75	10647.6
XP_045601257.1	membrane-associated progesterone receptor component 1 [Procambarus clarkii]	8	191	21.2	4.6933	-	-	-	5366.61	6660.85	3867.59	4318.24	4473.08	3638.54	4768.34	4138.86	5219.4	4819.11	3540.82	3880.58
XP_045601277.2	epidermal retinol dehydrogenase 2 isoform X1 [Procambarus clarkii]	5	366	40.7	7.24139	-	-	-	936.297	1049.73	639.816	615.296	1551.34	757.36	379.786	915.764	2430.44	1511.65	1028.43	653.798
XP_045601287.1	high affinity copper uptake protein 1 isoform X1 [Procambarus clarkii]	2	237	26.5	6.03668	-	-	-	697.346	1133.84	1614.03	481.148	654.518	1329.07	2416.24	594.163	917.271	842.49	1837.41	1680.81
XP_045601291.1	presenilin-1 [Procambarus clarkii]	2	555	61.7	5.2901	-	-	-	368.847	287.697	238.887	269.356	238.473	162.048	456.874	93.8411	266.424	230.923	215.336	256.059
XP_045601299.1	uncharacterized protein [Procambarus clarkii]	5	1202	133.8	6.54486	-	-	-	791.66	709.02	1090.21	557.63	773.93	671.879	527.372	564.613	1231.2	574.019	922.827	653.012
XP_045601316.2	lysosomal alpha-mannosidase isoform X1 [Procambarus clarkii]	26	1018	114.6	5.69611	-	-	-	11563	12044.3	13222.3	23567.5	16457.3	11472.8	9632.11	15538.4	16704.3	12304.8	11928.8	11651.6
XP_045601338.1	hemocyanin A chain-like [Procambarus clarkii]	27	660	75.5	5.47699	-	-	-	102173	104097	81088.8	48959.2	101087	82174.4	101758	63178.4	100872	156901	76871.1	119286
XP_045601340.1	hemocyanin A chain-like [Procambarus clarkii]	4	660	75.6	5.48492	-	-	-	2903.61	4154.48	4479.6	2349.16	9462.13	4724.74	14627.5	2216.07	2900.23	5492.4	7284.25	12143.5
XP_045601341.1	hemocyanin A chain-like [Procambarus clarkii]	1	660	75.6	5.47907	-	-	-	0.1	0.1	0.1	0.1	0.1	0.1	446.112	422.269	776.796	136.776	179.469	82.948
XP_045601343.1	hemocyanin A chain [Procambarus clarkii]	7	661	75.9	5.60114	-	-	-	11656.8	11558.5	13356.6	6180.38	15331.1	12658.2	7857.54	7157.1	7462.49	20115.7	11539.5	17313.9
XP_045601371.2	unconventional myosin-XVIIIa isoform X12 [Procambarus clarkii]	17	2116	238	6.35773	-	-	-	475.908	411.626	310.877	499.427	347.916	321.067	480.27	339.459	452.419	473.874	285.698	279.948
XP_045601375.2	oplophorus-luciferin 2-monooxygenase non-catalytic subunit [Procambarus clarkii]	3	364	39.7	4.27557	-	-	-	184.657	189.419	318.463	310.383	2028.13	1579.26	1289	2354.27	1929.52	1931.38	920.651	1290.71
XP_045601396.2	collagen alpha-1(II) chain isoform X2 [Procambarus clarkii]	7	1570	153.8	5.92206	-	-	-	9288.26	6073.47	6696.32	2896.8	11196.8	12076.1	9412.97	1973.09	5257.27	24685.9	1236.88	9773.75
XP_045601398.2	signal peptide peptidase-like 2B isoform X1 [Procambarus clarkii]	1	554	61.5	5.18133	-	-	-	291.743	261.532	394.104	184.367	479.904	222.793	212.263	242.407	164.027	133.682	282.486	480.462
XP_045601404.1	solute carrier family 35 member B1 isoform X1 [Procambarus clarkii]	2	329	36.7	9.43012	-	-	-	1529.55	1375.6	1308.58	1406.31	1314.48	1264.12	980.947	1399.19	1871.45	1432.45	1171.59	1338.49
XP_045601409.2	LOW QUALITY PROTEIN: ubiquitin-like modifier-activating enzyme 1 [Procambarus clarkii]	27	1037	115	5.10822	-	-	-	5812.55	6468.66	4059.35	5145.09	5768.2	4824.8	8020.88	4511.62	4158.98	5801.82	5971.17	5879.22
XP_045601420.1	dymeclin isoform X1 [Procambarus clarkii]	1	662	75	5.56439	-	-	-	299.398	388.554	194.968	315.149	439.758	228.701	272.565	394.538	292.97	151.965	468.682	342.722
XP_045601430.1	uncharacterized protein [Procambarus clarkii]	6	321	36.4	7.68024	-	-	-	617.894	678.494	821.512	715.861	561.404	957.58	1319.17	947.78	539.087	600.584	1035.07	1224.58
XP_045601437.1	uncharacterized protein [Procambarus clarkii]	4	358	39.7	8.33185	-	-	-	282.313	415.545	350.185	183.98	314.329	410.545	457.78	323.487	632.33	360.521	471.147	596.384
XP_045601466.1	small ribosomal subunit protein uS11 [Procambarus clarkii]	4	151	16.3	10.0134	RPS14	Small ribosomal subunit protein uS11	-	15010.7	14276.6	16250.2	21069.1	11431.8	14310.7	18967.9	15729.5	17834	14113.4	12466.5	18723.3
XP_045601470.1	uncharacterized protein DDB_G0286299 isoform X2 [Procambarus clarkii]	1	132	14.6	5.01776	-	-	-	561.402	236.999	180.024	392.893	180.89	557.918	633.293	670.143	241.423	625.908	443.831	588.783
XP_045601474.1	UPAR/Ly6 domain-containing protein qvr isoform X2 [Procambarus clarkii]	3	133	15	4.64618	-	-	-	7515.94	7724.28	7578.47	5521.87	5155.15	7093.68	8878.71	7513.99	8259.75	6158.84	7289.13	8357.89
XP_045601475.1	fructose-1,6-bisphosphatase 1 isoform X1 [Procambarus clarkii]	11	334	36.3	5.87848	-	-	-	6270.3	5557.04	9282.68	5797.47	7994.13	8368.25	6430.22	5990.23	7503.03	8993.87	7793.49	7026.15
XP_045601476.1	calcium permeable stress-gated cation channel 1 isoform X1 [Procambarus clarkii]	2	933	106.5	6.33917	-	-	-	418.734	624.424	505.347	168.672	263.328	187.846	306.375	328.662	344.823	434.77	220.159	223.977
XP_045601496.1	DNA topoisomerase 3-beta-1 isoform X1 [Procambarus clarkii]	7	854	95.9	8.41534	-	-	-	1213.4	1111.79	1271.52	1365.06	1023.89	1057.56	926.891	1276.88	1272.18	1064.59	1075.5	835.137
XP_045601503.1	vacuolar protein sorting-associated protein 16 homolog isoform X1 [Procambarus clarkii]	2	831	94.1	7.53925	-	-	-	162.594	192.227	171.913	137.488	118.3	286.015	159.335	248.946	198.078	200.186	326.628	83.4609
XP_045601504.1	cytochrome c oxidase subunit NDUFA4 [Procambarus clarkii]	2	83	9.5	9.47443	-	NADH dehydrogenase	-	2392.71	1754.03	1620.34	4249.17	793.086	2356.59	4999.27	1518.25	869.322	2598.82	3493.85	2053.88
XP_045601513.2	LOW QUALITY PROTEIN: glyoxalase domain-containing protein 4 [Procambarus clarkii]	8	295	33.1	5.38458	-	-	-	2067.47	2020.91	2261.79	1866.34	2548.46	2010.12	2133.01	2814.89	2109.19	2150.6	1884.69	1915.59
XP_045601545.2	dentin sialophosphoprotein isoform X1 [Procambarus clarkii]	3	503	55.6	4.54059	-	-	-	214.77	231.023	88.5878	162.884	64.6526	146.273	548.529	310.315	92.019	195.011	376.092	261.089
XP_045601552.1	HEAT repeat-containing protein 3 isoform X1 [Procambarus clarkii]	1	689	75.6	4.80597	-	-	-	325.008	291.325	32.9286	33.1517	137.682	123.788	144.626	350.505	198.596	25.9998	87.1636	159.51
XP_045601558.1	GTP:AMP phosphotransferase AK3, mitochondrial isoform X1 [Procambarus clarkii]	9	220	24.8	6.60455	-	-	-	3508.9	4510.95	2587.56	4644.24	1760.61	4388.45	6377.3	2010.56	1388.67	3381.39	6738.03	3923.41
XP_045601560.1	GTP:AMP phosphotransferase AK3, mitochondrial isoform X2 [Procambarus clarkii]	1	179	20	6.91913	-	-	-	755.697	777.161	1120.99	1594.93	545.596	1082.18	468.922	623.621	639.219	647.039	1249.64	837.958
XP_045601592.1	actin-related protein 2/3 complex subunit 1A-B [Procambarus clarkii]	10	373	41	8.24713	-	-	-	4836.78	5181.12	4416.83	3617.45	4157.37	3866.92	5844.74	3961.63	4624.54	3995.63	5178.95	5145.5
XP_045601598.1	phospholysine phosphohistidine inorganic pyrophosphate phosphatase isoform X2 [Procambarus clarkii]	1	274	29.6	5.65949	-	-	-	0.1	0.1	0.1	0.1	0.1	0.1	972.169	475.025	1010.25	451.637	302.477	227.36
XP_045601601.1	large ribosomal subunit protein mL44 [Procambarus clarkii]	4	349	38.7	6.06671	-	-	-	384.032	484.895	524.83	333.038	496.606	403.109	433.434	372.179	447.906	369.36	419.117	302.123
XP_045601606.2	uncharacterized protein [Procambarus clarkii]	3	251	27.5	6.65949	-	-	-	1096.7	1252.65	847.824	1022.87	664.333	869.711	464.118	489.053	476.57	963.697	564.513	432.566
XP_045601648.1	procollagen-lysine,2-oxoglutarate 5-dioxygenase 1 [Procambarus clarkii]	9	728	84.1	5.45099	-	-	-	520.114	490.723	490.568	514.492	277.521	592.821	694.193	364.635	385.893	680.155	443.49	474.971
XP_045601691.2	uncharacterized protein [Procambarus clarkii]	4	993	111.6	5.47394	-	-	-	125.621	200.616	266.241	345.796	188.901	268.463	73.4308	286.812	159.448	39.5364	333.552	147.114
XP_045601703.2	acylamino-acid-releasing enzyme isoform X1 [Procambarus clarkii]	14	734	81.8	6.01996	-	-	-	1233.94	1233.98	1579.54	1310.5	1390.92	1148.99	1178.32	1548.54	1698.31	1206.69	1297.82	877.862
XP_045601720.1	eukaryotic translation initiation factor 2A [Procambarus clarkii]	7	583	65	8.78998	-	-	-	3779.87	4103.28	4170.75	5335.87	4258.67	3373.84	5539.42	4421.59	4168.1	4257.14	4777.73	4714.58
XP_045601742.1	rhodanese domain-containing protein CG4456 [Procambarus clarkii]	1	155	17.3	4.82697	-	-	-	0.1	0.1	0.1	164.028	339.898	229.064	376.349	59.4304	216.124	1059.43	486.33	356.461
XP_045601745.1	mitochondrial pyruvate carrier 2 isoform X1 [Procambarus clarkii]	2	118	13.4	10.1494	-	-	-	1275.82	2136.44	1355.13	2438.03	2668.59	1192.45	2158.8	1442.03	1470.99	1784.51	1890.41	1243.72
XP_045601758.1	protein white isoform X1 [Procambarus clarkii]	6	643	71	8.31073	-	-	-	1051.76	1040.38	1221.91	795.664	970.622	1325.1	701.048	911.827	1005	661.682	1236.65	1643.59
XP_045601769.1	oxysterol-binding protein-related protein 11 isoform X1 [Procambarus clarkii]	5	768	84.4	7.36664	-	-	-	296.119	577.102	408.718	280.813	498.162	578.704	410.86	222.944	531.973	287.751	411.856	184.825
XP_045601772.1	transcription initiation factor TFIID subunit 7 [Procambarus clarkii]	1	369	42.2	5.28449	-	-	-	2784.32	2441.89	2818.74	2988.33	4644.12	1842.35	1018.1	3213.72	2835.39	2206.46	1227.15	1383.44
XP_045601776.1	small ribosomal subunit protein mS23 isoform X1 [Procambarus clarkii]	1	175	20.1	8.53863	-	-	-	279.068	288.93	187.434	318.098	508.777	414.044	405.128	657.972	384.969	298.352	215.453	88.6591
XP_045601784.1	COP9 signalosome complex subunit 2 isoform X1 [Procambarus clarkii]	10	478	55.6	5.05255	-	-	-	812.859	733.148	380.698	1182.88	967.157	764.999	969.268	717.807	553.59	819.93	891.621	487.075
XP_045601787.1	sodium-coupled monocarboxylate transporter 1 [Procambarus clarkii]	2	635	69	8.03961	-	-	-	0.1	0.1	0.1	236.276	199.962	221.296	774.667	282.164	180.803	544.575	416.538	279.642
XP_045601791.1	polyunsaturated fatty acid 5-lipoxygenase isoform X1 [Procambarus clarkii]	32	882	100.5	6.45599	-	-	-	4879.45	4430.55	4933.74	3900.85	4063.28	4490.38	5318.37	5137.39	5072.52	4832.5	5655.08	3975.98
XP_045601794.1	allene oxide synthase-lipoxygenase protein isoform X4 [Procambarus clarkii]	1	681	78.1	6.16425	Lox	Lipoxygenase	-	21.7337	62.8074	103.983	157.184	124.492	349.291	143.094	115.43	34.0947	137.857	67.2764	2.03226
XP_045601804.1	thioredoxin-like protein 1 [Procambarus clarkii]	8	288	31.6	4.98261	-	-	-	3553.59	4350.23	3291.71	1874.71	2336.51	2850.78	4837.99	2737.73	1936.11	2610.56	4298.97	4844.24
XP_045601806.1	cAMP-dependent protein kinase type I regulatory subunit isoform X2 [Procambarus clarkii]	7	373	41.6	4.92743	-	-	-	696.531	589.826	350.783	656.347	739.819	691.485	995.658	457.701	139.546	748.312	872.819	490.162
XP_045601814.1	LOW QUALITY PROTEIN: chitin synthase chs-2 [Procambarus clarkii]	7	1568	179.6	6.36847	-	-	-	305.185	351.007	374.393	350.312	442.316	248.754	400.126	418.784	389.777	317.974	295.243	273.549
XP_045601836.1	26S proteasome non-ATPase regulatory subunit 1 isoform X1 [Procambarus clarkii]	23	994	110.8	5.19196	-	-	-	4966.15	4510.08	5170.84	4725.45	5729.78	4622.26	4843.69	5462.44	5460.18	4314.01	4820.02	5321.71
XP_045601840.2	alpha-aminoadipic semialdehyde dehydrogenase isoform X1 [Procambarus clarkii]	18	536	57.7	6.38019	-	-	-	9063.38	8305.96	10824.4	5882.11	4728.87	7369.09	9431.01	7211.05	6258.66	6905.29	5638.66	5873.79
XP_045601845.2	sulfotransferase 1E1 [Procambarus clarkii]	11	347	40.1	6.23737	-	-	-	22423.1	24839.2	18138.1	54006.5	19927.4	25529.3	21213.8	20853	24964.9	28977.3	37080.9	29738.5
XP_045601859.1	pre-mRNA-processing-splicing factor 8 [Procambarus clarkii]	22	2373	277.7	8.95612	-	-	-	874.278	673.608	582.833	975.13	937.485	846.015	760.868	656.571	569.414	680.588	850.39	727.333
XP_045601873.1	protein phosphatase 1B isoform X2 [Procambarus clarkii]	13	388	42.7	5.09967	-	-	-	2373.98	2313.39	2121.8	3400.24	2809.96	2587.78	3737.19	1926.75	2053.96	2482.37	2419.77	2402.47
XP_045601895.2	ATP-binding cassette sub-family C member 5 isoform X1 [Procambarus clarkii]	3	1513	170	6.07587	-	-	-	485.368	557.578	397.632	322.777	430.917	418.584	367.245	570.413	620.6	407.708	364.773	383.643
XP_045601901.2	NEDD8-activating enzyme E1 regulatory subunit [Procambarus clarkii]	16	549	61.5	5.32745	-	-	-	714.239	667.341	725.984	680.327	795.128	687.462	668.356	700.488	625.827	629.611	982.355	797.088
XP_045601906.1	T-complex protein 1 subunit delta [Procambarus clarkii]	15	534	57.9	8.44916	-	-	-	9566.3	9545.14	6432.47	10838	6873.81	8438.1	12530.5	7088.95	1380.44	8241	11051.4	5928.43
XP_045601907.1	ubiquitin thioesterase otubain-like isoform X1 [Procambarus clarkii]	5	283	32.4	5.03461	-	-	-	377.679	563.064	483.512	557.109	606.094	416.31	417.843	527.135	562.718	462.413	390.829	455.936
XP_045601911.1	UV excision repair protein RAD23 homolog A isoform X2 [Procambarus clarkii]	6	401	42.2	4.3122	-	-	-	2986.01	2908.96	3083.53	3310.4	3020.83	2829.32	3674.27	3424.37	3035.95	2460.67	3255.54	2963.77
XP_045601919.1	heat shock 70 kDa protein cognate 4 [Procambarus clarkii]	3	647	71.2	5.2879	-	-	-	349.061	801.374	529.799	296.245	243.345	243.768	929.161	484.893	526.748	448.104	560.103	1053.59
XP_045601932.1	phenylalanine--tRNA ligase alpha subunit [Procambarus clarkii]	12	767	86	8.59491	-	-	-	1380.17	1569.4	1218.35	2196.22	984.281	1596.27	2062.73	1320.76	1550.41	1716.04	1729.93	2004.84
XP_045601933.1	putative protein-lysine deacylase ABHD14B [Procambarus clarkii]	7	297	32.6	9.17682	-	-	-	772.643	1391.13	406.49	349.476	204.192	443.475	1467.95	335.185	218.534	302.118	1831.39	1375.58
XP_045601938.1	ras-related protein Rab-21 [Procambarus clarkii]	6	216	24.3	6.9577	-	-	-	196.083	273.373	169.637	229.817	327.759	262.211	414.069	146.549	92.595	269.264	339.549	215.221
XP_045601939.2	NADH dehydrogenase [ubiquinone] 1 beta subcomplex subunit 9 [Procambarus clarkii]	8	142	17.4	9.58856	-	-	-	2241.56	1883.78	2735.96	2589.99	1887.27	2339.52	2007.62	2581.5	3115.7	2335.23	2256.59	2126.45
XP_045601954.1	putative gamma-glutamylcyclotransferase CG2811 isoform X2 [Procambarus clarkii]	7	167	19.8	6.12054	-	-	-	1299.74	1202.23	1757.47	2135.39	2653.17	3607.24	2162.04	2731.05	2232.94	4232.91	3279.12	3451.36
XP_045601957.1	ras-related protein Ral-a isoform X1 [Procambarus clarkii]	1	327	36.4	8.62726	-	-	-	189.289	331.153	299.675	262.829	203.634	216.207	550.642	248.892	238.829	196.246	267.949	392.779
XP_045601958.1	ras-related protein Ral-a isoform X2 [Procambarus clarkii]	6	322	35.5	6.26764	-	-	-	989.613	1187.22	1090.07	818.353	1087.52	1186.57	1469.33	1047.63	1417.89	947.775	1296.44	1411.58
XP_045601985.1	4'-phosphopantetheine phosphatase isoform X2 [Procambarus clarkii]	13	891	99.5	5.50201	-	-	-	430.64	393.379	339.583	517.407	247.957	347.58	536.578	430.557	367.701	379.284	522.862	384.385
XP_045601994.1	uncharacterized protein [Procambarus clarkii]	3	475	53.3	6.47748	-	-	-	246.801	223.879	255.571	254.636	202.951	288.296	710.19	378.263	300.405	363.569	352.082	312.457
XP_045602010.1	vesicle-trafficking protein SEC22b isoform X1 [Procambarus clarkii]	3	213	24.5	8.5849	-	-	-	373.727	241.226	275.137	203.511	102.53	344.835	198.541	212.032	445.746	220.124	202.245	220.921
XP_045602013.1	actin-related protein 2/3 complex subunit 4 [Procambarus clarkii]	3	168	19.8	9.21649	-	-	-	1861.13	2033.44	2140.84	2007.99	1572.59	1829.35	2415.34	1729.31	2063.63	1427.41	1983.39	1839.46
XP_045602017.1	RNA polymerase II transcriptional coactivator [Procambarus clarkii]	4	128	14.4	9.34454	-	-	-	3037.42	2546.87	3097.55	2662.97	2670.04	3694.61	3692.41	3279.29	2870.54	2538.07	3630.75	3068.01
XP_045602021.1	trimeric intracellular cation channel type 1B.1 [Procambarus clarkii]	2	277	30.5	9.03021	-	-	-	817.06	1129.56	856.159	1206.92	991.372	1010.56	1009.21	1143.77	1226.4	808.164	676.286	889.98
XP_045602022.1	holocytochrome c-type synthase [Procambarus clarkii]	2	339	38.3	6.07355	-	-	-	427.023	335.716	413.947	310.005	421.27	358.348	440.923	503.47	204.591	297.015	421.198	297.591
XP_045602028.1	ubiquitin carboxyl-terminal hydrolase isozyme L3 isoform X1 [Procambarus clarkii]	9	228	25.2	4.51044	-	Ubiquitin carboxyl-terminal hydrolase	-	45042.8	48867.8	50315.8	24831.5	38759.8	33086.7	19178.9	42650	23696	35725.3	50416.8	39106.1
XP_045602029.1	transmembrane protein 222 [Procambarus clarkii]	2	176	19.9	6.33197	-	-	-	2453.39	2117.52	2037.55	2564.29	2267.77	2380.9	2119.84	2803.73	2680.18	2033.16	1853.56	2994.66
XP_045602041.1	nucleoredoxin [Procambarus clarkii]	5	427	48.1	5.09906	-	-	-	708.004	595.49	638.392	366.082	463.975	419.561	471.945	623.365	578.538	630.161	639.577	591.034
XP_045602045.1	large ribosomal subunit protein eL36 [Procambarus clarkii]	2	119	13.3	11.4346	-	60S ribosomal protein L36	-	1912.18	2895.33	1692.24	2072.39	1527.11	2148.83	3464.38	1070.95	960.479	1946.33	3894.07	3460.83
XP_045602209.2	probable cytochrome P450 49a1 [Procambarus clarkii]	9	545	62	8.61774	-	-	-	1294.04	1292.14	1653.28	2179.73	1606.79	1439.06	406.945	797.048	1327.39	1037.82	1715.89	887.771
XP_045602215.1	15-hydroxyprostaglandin dehydrogenase [NAD(+)] isoform X2 [Procambarus clarkii]	13	279	28.6	5.68573	-	-	-	1479.78	1280.15	2667.1	2401.36	1202.43	1614.44	2325.11	1527.92	2864.74	1715.83	2562.32	1256.45
XP_045602227.1	acyl-coenzyme A thioesterase 1 [Procambarus clarkii]	18	447	49	5.83771	-	-	-	17985.2	16585	16974.2	15384.4	15644.5	20230.5	10506.1	15593.7	14370.6	17121.9	20045.9	17156.6
XP_045602242.1	small ribosomal subunit protein eS8 [Procambarus clarkii]	6	208	23.9	10.6104	-	-	-	28342.4	28971.9	24455.5	33263.1	28376.7	26293.7	25177.1	32612.8	29096.9	27598.2	26066.2	27083.9
XP_045602251.1	26S proteasome regulatory subunit 6B isoform X2 [Procambarus clarkii]	16	416	47	5.26117	-	-	-	3065.09	3262.38	3098.8	3360.78	3259.14	2765.72	3439.63	3423.49	1744.72	2840.6	3452.88	2929.72
XP_045602252.1	COP9 signalosome complex subunit 5 [Procambarus clarkii]	5	358	40.2	5.62457	-	-	-	471.133	763.011	335.439	640.574	582.008	488.541	957.745	561.447	381.257	665.152	880.576	871.916
XP_045602261.1	adenine phosphoribosyltransferase [Procambarus clarkii]	8	179	19.5	6.37775	-	-	-	1527.46	1794.71	1396.17	1763.05	1441.02	1284.96	2278.17	1372.99	1088.09	1721.64	1851.23	1513.74
XP_045602278.1	PAT complex subunit CCDC47 isoform X2 [Procambarus clarkii]	8	509	57.9	5.14716	ccdc47	PAT complex subunit CCDC47	-	559.158	516.372	417.195	650.306	843.106	388.542	972.416	265.379	332.158	656.172	805.91	589.49
XP_045602309.2	cGMP-dependent protein kinase 1 [Procambarus clarkii]	1	111	12.4	9.33478	-	-	-	92.7218	69.5577	65.7971	0.1	0.1	0.1	404.139	651.465	430.571	194.994	97.5399	149.747
XP_045602319.2	store-operated calcium entry-associated regulatory factor [Procambarus clarkii]	8	334	35.3	8.45563	-	-	-	999.572	1195.58	1102.37	1569.86	1562.76	1080.59	684.239	1024.91	1446.89	1436.45	874.598	1024.66
XP_045602335.1	type 2 phosphatidylinositol 4,5-bisphosphate 4-phosphatase isoform X1 [Procambarus clarkii]	4	269	28.7	8.98321	-	-	-	1126.73	1162.78	1288.32	1308.58	1614.72	1291	888.147	1071.11	1338.44	1140.19	851.703	990.031
XP_045602338.2	translationally-controlled tumor protein homolog [Procambarus clarkii]	14	219	24.5	5.27069	-	-	-	14743	15825.9	14798.5	13612.3	16661.7	10968.9	11702.7	13086.1	13471.4	10320.2	12659.5	14346.5
XP_045602339.1	15-hydroxyprostaglandin dehydrogenase [NAD(+)] isoform X1 [Procambarus clarkii]	5	277	28.5	5.33356	-	-	-	502.166	805.295	1020.58	755.163	998.854	1104.13	826.679	770.062	1097.13	998.354	1170.34	1109.17
XP_045602362.1	troponin C [Procambarus clarkii]	3	197	21.6	4.29584	-	-	-	1217.25	1273.43	939.152	1403.86	1074.72	1126.47	1893.75	727.836	935.874	1357.64	1292.63	1118.87
XP_045602366.1	uncharacterized protein [Procambarus clarkii]	1	1502	167.1	5.95526	-	-	-	4366.87	4170.8	7462.09	5029.94	6983.18	6193.4	1891.86	4816.63	10016.3	2699.83	2450.6	5755.93
XP_045602368.2	uncharacterized protein [Procambarus clarkii]	40	1314	144.4	7.02472	-	-	-	33422.6	35105.7	39964.5	39150.6	39857.1	41514.7	35488	49001.2	54823.3	37604.6	36664.6	31952.7
XP_045602375.1	Golgi phosphoprotein 3 homolog sauron isoform X2 [Procambarus clarkii]	2	288	33.1	5.48273	-	-	-	250.659	446.075	226.374	1193.42	172.294	296.596	546.928	404.899	459.538	361.741	418.974	311.393
XP_045602379.2	regulator of G-protein signaling 10 isoform X2 [Procambarus clarkii]	5	175	20	5.17853	-	-	-	391.074	394.107	451.899	491.939	381.264	581.874	504.15	454.996	471.018	364.539	594.144	549.605
XP_045602382.1	protein BUD31 homolog [Procambarus clarkii]	1	144	17.1	9.02838	-	-	-	0.1	0.1	0.1	124.966	162.927	110.375	112.898	217.616	418.616	236.82	45.8783	80.4349
XP_045602393.1	globin D, coelomic [Procambarus clarkii]	6	190	21.1	7.88312	-	-	-	61097.1	66326.6	52579	34472.1	27284.3	46000	52019.1	40864.5	47796.1	53414.9	50020.8	64257.2
XP_045602398.1	sideroflexin-3 isoform X2 [Procambarus clarkii]	7	343	37.8	8.97028	-	-	-	3425.92	3058.25	3780.76	3689.72	3103.32	3080.58	2061.48	3667.42	3447.45	2586.72	3595.02	3882.01
XP_045602405.2	sialin isoform X2 [Procambarus clarkii]	2	582	62.9	6.76532	-	-	-	1996.22	1475.09	3078.65	1628.2	2133.08	1964.2	635.672	2183.11	3105.64	1845.38	2158.82	1734.77
XP_045602407.1	carnitine O-palmitoyltransferase 1, liver isoform [Procambarus clarkii]	25	775	89.5	8.80109	-	-	-	7408.28	7419.64	11211.1	11440.8	10327.9	11155.7	8939	11115.5	8776.84	8398.71	10867.9	9889.74
XP_045602414.2	glycoprotein-N-acetylgalactosamine 3-beta-galactosyltransferase 1 [Procambarus clarkii]	4	363	40.9	6.66425	-	-	-	634.346	558.158	739.104	283.699	275.082	318.875	726.884	536.508	562.84	408.799	397.841	600.989
XP_045602585.2	SPARC [Procambarus clarkii]	8	353	41	4.24127	-	-	-	427.033	308.826	293.964	363.512	266.892	250.57	584.86	313.206	502.048	461.596	277.796	364.639
XP_045602586.2	pancreatic triacylglycerol lipase [Procambarus clarkii]	1	345	38.3	4.8233	-	-	-	406.51	243.689	310.772	0.1	0.1	0.1	78.3797	159.352	143.494	102.306	216.562	238.248
XP_045602587.1	eukaryotic translation initiation factor 3 subunit K [Procambarus clarkii]	9	219	25.5	5.27838	-	Eukaryotic translation initiation factor 3 subunit K	-	1916.21	2574.49	1875.08	2075.48	2472.55	1777.88	3503.47	1229.01	1915.84	1742.05	2738.52	2425.64
XP_045602590.1	proteasome subunit alpha type-6 [Procambarus clarkii]	10	246	27.6	6.232	-	-	-	2634.15	2937.39	2287.47	2238.42	1152.54	1859.93	4411.84	2024.32	2452.33	1777.45	3435.28	3640.54
XP_045602602.2	RNA-binding protein Unr [Procambarus clarkii]	2	1126	124.6	6.39032	-	-	-	160.581	161.672	101.664	0.1	0.1	0.1	260.588	52.1091	227.781	72.362	90.6586	54.5644
XP_045602608.1	ras-like GTP-binding protein Rho1 isoform X2 [Procambarus clarkii]	10	220	24.8	5.68866	-	-	-	15479.8	14257	14954.6	14007.1	12588	14543.4	11145.9	10845.7	10049.9	13999.6	15564.3	13346.5
XP_045602615.2	LOW QUALITY PROTEIN: F-actin-capping protein subunit alpha [Procambarus clarkii]	6	276	31.7	6.51361	-	-	-	8384.36	8882.15	8190.23	7545.11	8071.75	8327.84	8781.99	7312.8	7161.99	6593.62	7822.77	8304.99
XP_045602635.2	lysosomal aspartic protease [Procambarus clarkii]	4	385	42.4	9.34357	-	-	-	11677.3	9748.16	13791.5	9046.08	12717.9	13002.6	9488.99	13001.8	14430.6	13034.6	10642.4	10747.4
XP_045602636.2	lysosomal aspartic protease [Procambarus clarkii]	3	385	42.3	6.94904	Ctsd	Cathepsin D	-	6270.32	6339.68	7543.64	4595.57	4777.91	5335.11	6620.9	3191.61	4737.32	6543.62	7146.95	6866.81
XP_045602646.1	phosducin-like protein 3 [Procambarus clarkii]	4	239	27.5	4.63385	-	-	-	941.652	1030.81	1140.74	916.504	1175.65	295.035	984.849	624.983	995.269	840.885	885.802	876.277
XP_045602648.1	phosphopantothenoylcysteine decarboxylase [Procambarus clarkii]	2	270	29.5	6.54413	-	-	-	136.979	237.696	204.071	503.492	149.105	182.908	414.636	183.239	460.44	237.577	380.422	269.47
XP_045602650.1	pre-mRNA-processing factor 40 homolog A isoform X1 [Procambarus clarkii]	3	883	99.9	9.46796	-	-	-	351.348	342.423	491.754	547.833	304.526	196.159	461.841	368.294	583.342	379.728	467.038	362.062
XP_045602673.1	stalled ribosome sensor GCN1 [Procambarus clarkii]	26	2660	289.7	6.18317	-	-	-	1833.43	1904.06	1165.5	2681.19	1775.76	1483.66	2335.33	975.412	1312.76	1899.63	1850	1451.19
XP_045602678.1	26S proteasome non-ATPase regulatory subunit 14 [Procambarus clarkii]	6	311	34.7	5.86896	-	-	-	2316.46	2986.08	2706.24	2183.18	2341.37	2695.31	3715.42	1539.64	1921.75	2399.08	3097.14	3212.98
XP_045602717.2	cystathionine gamma-lyase [Procambarus clarkii]	2	155	16.9	6.73566	-	-	-	1009.36	1442.48	338.969	274.678	629.687	1097.63	324.538	377.395	432.077	1474.6	157.419	557.719
XP_045602755.2	neurobeachin-like [Procambarus clarkii]	2	177	20.3	9.22736	-	-	-	1129.6	1384.27	313.664	573.782	440.776	962.073	1356.23	406.116	270.566	633.911	1323.38	844.182
XP_045602771.1	serine-arginine protein 55 isoform X3 [Procambarus clarkii]	3	297	34.2	11.5612	-	-	-	1278.63	1367.69	1423.2	1438.14	1910.96	1493.44	1503.67	1531.18	1787.63	1263.18	1517.02	1200.44
XP_045602791.2	mannan endo-1,4-beta-mannosidase [Procambarus clarkii]	3	372	40.9	4.06659	-	-	-	1978.89	2121.22	3236.84	3730.95	4337.34	3473.91	4899.29	7909.99	10537	3593.56	2188.69	4842.13
XP_045602806.1	vacuolar protein-sorting-associated protein 36 isoform X1 [Procambarus clarkii]	4	385	42.4	6.17072	-	-	-	387.795	131.919	95.717	925.557	501.998	255.956	510.96	378.046	265.134	232.992	265.169	210.04
XP_045602817.1	fasciclin-3 isoform X1 [Procambarus clarkii]	2	612	67.5	4.78046	-	-	-	0.1	0.1	0.1	128.377	77.7031	64.4926	558.974	379.787	190.553	142.017	125.34	176.955
XP_045602837.1	zinc transporter ZIP11 isoform X1 [Procambarus clarkii]	1	344	36.1	4.87091	-	-	-	372.26	251.015	246.136	269.97	204.456	260.481	489.853	289.383	215.188	207.359	354.67	253.455
XP_045602844.2	LOW QUALITY PROTEIN: scoloptoxin SSD14 [Procambarus clarkii]	4	650	70.4	5.23737	-	-	-	454.234	477.298	672.776	442.41	951.983	575.673	365.026	740.37	958.296	454.005	499.572	518.747
XP_045602850.2	C-type lectin domain family 4 member D [Procambarus clarkii]	5	155	16.6	4.13239	-	-	-	26653.4	31409.1	24452.5	35560.5	29128.5	36007.5	18697	43498.5	26265.9	26425.9	19530.6	36075.3
XP_045602852.1	C-type lectin domain family 4 member M-like [Procambarus clarkii]	3	165	18	4.49176	-	-	-	4345.19	10691	5723.27	8681.16	4731.62	8084.46	7681.21	9316.35	9981.21	6493.08	6059.51	14317.1
XP_045602853.1	uncharacterized protein [Procambarus clarkii]	1	164	17.9	4.29596	-	-	-	1269.23	3151.89	516.531	3024.66	926.151	1149.27	927.84	1524.27	3197.93	1168.83	508.197	1354.07
XP_045602854.2	LOW QUALITY PROTEIN: perlucin-like protein [Procambarus clarkii]	7	184	20.4	4.91827	-	-	-	5718.41	6100.09	4401.34	6080.22	4930.95	3506.43	8084.76	4459.02	6040.06	6665.87	6896.09	5540.07
XP_045602903.1	chitooligosaccharidolytic beta-N-acetylglucosaminidase isoform X1 [Procambarus clarkii]	10	653	73.2	5.01398	-	-	-	7195.2	7862.19	7686.92	3402.93	4537.22	5092.57	5412.34	5867.39	8610.06	5887.89	4968.74	9547.41
XP_045602910.1	succinate dehydrogenase [ubiquinone] iron-sulfur subunit, mitochondrial [Procambarus clarkii]	9	292	32.6	8.72931	SDHB	Succinate dehydrogenase [ubiquinone] iron-sulfur subunit, mitochondrial	-	4990.27	6307.42	6580.68	5003.99	3090.38	6024.65	6224.62	4262.53	5291.39	4019.61	7695.61	9489.83
XP_045602911.1	cytoplasmic dynein 1 light intermediate chain 2 isoform X2 [Procambarus clarkii]	9	488	54.8	5.56342	-	-	-	1244.67	1606.57	748.306	1640.95	820.372	1126.11	1977.02	874.076	593.031	1268.91	1086.6	1054.89
XP_045602915.1	protein MIX23 isoform X2 [Procambarus clarkii]	4	162	19.1	6.34699	-	-	-	391.156	358.535	179.115	663.374	451.986	387.612	955.334	435.867	86.9304	471.079	952.809	448.493
XP_045602941.1	eukaryotic translation initiation factor 2 subunit 3 [Procambarus clarkii]	17	458	50.3	9.20392	-	-	-	3522.72	3733.61	3514.84	3179.9	3310.87	3338.24	3283.7	3364.15	4349.35	3177.42	3219.47	3744.54
XP_045602958.2	probable G-protein coupled receptor Mth-like 4 [Procambarus clarkii]	2	579	65.7	5.9848	-	-	-	567.724	241.306	107.379	185.383	268.286	424.653	225.161	418.366	246.318	187.383	219.657	124.239
XP_045602969.2	uncharacterized protein [Procambarus clarkii]	2	518	57.8	5.00787	-	-	-	342.955	255.946	558.5	480.312	249.033	421.737	697.536	263.179	139.239	394.731	316.571	350.486
XP_045602972.1	ketosamine-3-kinase isoform X1 [Procambarus clarkii]	1	326	36.9	6.7298	-	-	-	454.134	472.445	340.408	423.325	526.744	460.907	365.746	647.671	402.447	419.943	289.186	290.838
XP_045602982.2	uncharacterized protein [Procambarus clarkii]	4	193	21.9	9.13971	-	-	-	2121.03	2387.05	1244.67	3349.02	1873.56	1410.76	3663.61	514.519	806.213	2930.33	3299.04	826.889
XP_045603000.1	mannan endo-1,4-beta-mannosidase [Procambarus clarkii]	7	373	40.3	4.81671	-	-	-	4849.8	4217.73	6164.07	1462.08	6279.11	4743.46	2074.73	9291.3	7052.27	4011.09	2998.42	4165.29
XP_045603001.1	mannan endo-1,4-beta-mannosidase [Procambarus clarkii]	7	385	41.8	4.29376	-	-	-	11526.2	11803	12705.8	10307.3	16719.5	14174	20429.1	20922.3	21266.5	17284.8	11020.5	19168.7
XP_045603002.2	mannan endo-1,4-beta-mannosidase-like [Procambarus clarkii]	1	385	42.2	4.39947	-	-	-	3795.75	4413.88	4108.74	12400.4	13783.7	9384.14	4205.86	8285.85	12204.9	10456.9	3502.07	6125.81
XP_045603003.1	mannan endo-1,4-beta-mannosidase [Procambarus clarkii]	7	368	40.9	4.24457	-	-	-	828.546	756.408	1613.53	3064.4	3960.77	2418.39	1205.09	4505.56	3327.46	1752.53	1085.47	1565.23
XP_045603006.2	vascular non-inflammatory molecule 3 [Procambarus clarkii]	2	538	59.2	4.72736	-	-	-	287.412	374.811	285.218	89.5922	142.554	99.2876	298.691	2389.73	676.525	148.336	145.707	317.5
XP_045603090.1	tRNA (cytosine(34)-C(5))-methyltransferase [Procambarus clarkii]	10	740	84.3	6.35602	-	-	-	775.78	759.15	505.598	766.342	623.853	764.545	1037.49	694.637	493.626	641.962	906.222	619.208
XP_045603172.1	ras-related protein Rac2 isoform X2 [Procambarus clarkii]	5	187	20.6	8.37067	-	-	-	2873.69	2317	2687.55	2588.52	2637.79	2169.14	3290.79	2419.34	2988.34	2104.56	2155.67	2289.73
XP_045603179.1	nucleoside diphosphate kinase homolog 7 isoform X2 [Procambarus clarkii]	8	405	45.7	6.10944	-	-	-	1169.36	1071.61	981.528	1671.35	1499.66	1166.09	1458.68	1176.71	857.653	1195.69	1314.49	998.017
XP_045603206.1	autophagy protein 5 [Procambarus clarkii]	2	268	31.1	5.85736	-	-	-	270.686	505.481	379.276	334.507	325.322	269.493	471.504	432.16	516.081	346.085	493.992	503.35
XP_045603209.1	ras-related protein Rab-24 isoform X2 [Procambarus clarkii]	4	198	22.3	5.69879	-	-	-	663.497	819.533	682.161	702.679	543.02	470.913	680.502	583.761	760.812	757.439	629.118	581.949
XP_045603212.1	dnaJ protein homolog 1 [Procambarus clarkii]	7	361	40.1	9.05231	-	-	-	908.522	815.704	900.533	976.704	776.453	831.577	979.268	607.941	708.284	1014.87	1089.15	774.558
XP_045603236.1	coatomer subunit epsilon [Procambarus clarkii]	6	296	33.5	5.06696	-	-	-	1314.95	1152.91	375.902	1239.24	709.504	1233.94	2362.19	326.604	582.201	1666.42	1192.48	796.051
XP_045603254.1	exosome complex component RRP40 [Procambarus clarkii]	1	247	28.1	9.01056	-	-	-	0.1	0.1	0.1	0.1	0.1	0.1	90.888	143.945	117.019	79.5617	109.091	41.5359
XP_045603259.1	excitatory amino acid transporter 3 isoform X1 [Procambarus clarkii]	1	578	62.3	5.685	-	-	-	312.474	233.172	387.512	278.514	280.509	375.656	211.053	383.369	444.95	71.1211	289.752	490.121
XP_045603270.2	uncharacterized protein [Procambarus clarkii]	4	956	103.8	4.9267	-	-	-	5308.35	6787.27	9122.26	5316.71	6741	8116.6	6418.87	5732.94	8014.45	7433.15	6038.15	6569.7
XP_045603276.1	COP9 signalosome complex subunit 7b isoform X1 [Procambarus clarkii]	3	325	35.9	6.09027	-	-	-	177.011	168.169	110.284	219.501	170.45	111.688	253.623	212.6	260.798	210.793	392.152	180.167
XP_045603281.1	dynamin-like GTPase OPA1, mitochondrial isoform X2 [Procambarus clarkii]	19	1036	119.3	6.55487	-	-	-	762.911	784.026	391.739	1123.84	670.59	888.174	995.174	565.59	380.047	787.441	1240.89	631.838
XP_045603286.1	pre-mRNA-splicing factor 38A [Procambarus clarkii]	3	445	53.8	9.78046	-	-	-	254.049	204.877	258.055	261.992	321.078	241.148	285.563	201.911	355.602	227.333	228.091	180.772
XP_045603336.2	carboxypeptidase B [Procambarus clarkii]	1	413	45.8	5.16437	-	-	-	0.1	0.1	0.1	0.1	0.1	0.1	0.1	0.1	0.1	225.049	183.972	378.801
XP_045603346.1	unc-112-related protein [Procambarus clarkii]	10	687	78.7	6.21234	unc-112	Unc-112-related protein	-	1422.29	1491.86	1241.07	1677.05	1005.31	1406.46	2072.25	1247.31	1229.53	1497.06	1551.13	1335.98
XP_045603347.2	dnaJ homolog subfamily C member 11 [Procambarus clarkii]	1	560	62.8	7.69513	-	-	-	273.784	327.124	374.743	342.652	322.873	418.989	281.892	287.37	257.087	403.728	433.55	340.609
XP_045603356.2	uncharacterized protein [Procambarus clarkii]	4	436	47.3	5.41156	-	-	-	138.173	153.631	183.242	260.009	214.147	265.883	216.987	247.157	188.814	138.239	196.027	149.156
XP_045603357.2	uncharacterized protein [Procambarus clarkii]	1	363	39.4	4.76666	-	-	-	255.186	264.974	188.096	0.1	0.1	0.1	17.2164	113.11	49.4989	33.7021	88.1728	158.74
XP_045603376.1	translocon-associated protein subunit delta [Procambarus clarkii]	3	167	17.8	5.10358	-	Translocon-associated protein subunit delta	-	1854.65	2865.83	1634.62	2622.8	1505.43	1839.62	5299.84	1669.58	1266.4	2454.59	2997.62	2714.78
XP_045603384.1	malectin-A [Procambarus clarkii]	6	281	30.7	5.69244	-	-	-	1692.09	1708.29	1230.31	1676.88	910.775	1150.84	1613.43	1301.86	1483.15	1415.03	1298.01	1456.47
XP_045603387.2	6-phosphofructo-2-kinase/fructose-2,6-bisphosphatase isoform X1 [Procambarus clarkii]	11	675	76.7	6.5755	-	-	-	2888.28	3703.72	1984.85	3726.69	1850.64	2112.11	4020.72	1732.09	1798.77	1952.84	4623.15	2357.96
XP_045603556.1	uncharacterized protein [Procambarus clarkii]	1	143	15.5	4.91303	-	-	-	103.786	128.357	40.0138	304.334	49.8226	264.972	400.239	281.178	364.888	283.132	346.029	213.093
XP_045603583.1	NADH dehydrogenase [ubiquinone] 1 beta subcomplex subunit 2, mitochondrial [Procambarus clarkii]	1	93	10.7	6.04279	-	-	-	2863.36	2344.17	4238.09	4379.19	3087.41	3520.79	2649.44	5760.26	4441.82	3272.59	2672.43	2484.35
XP_045603585.2	alpha-amylase isoform X2 [Procambarus clarkii]	7	740	80.9	4.35346	-	-	-	1611.54	1393.32	1396.91	523.901	1184.34	736.335	1560.68	729.702	889.053	735.535	895.782	829.357
XP_045603588.1	uncharacterized protein [Procambarus clarkii]	1	123	13.2	6.80341	-	-	-	72.5465	71.7336	168.771	0.1	0.1	0.1	113.721	155.099	133.708	0.1	0.1	0.1
XP_045603596.1	isocitrate dehydrogenase [NAD] subunit gamma, mitochondrial isoform X1 [Procambarus clarkii]	8	388	43	7.07001	-	-	-	531.473	579.619	432.378	437.487	127.481	442.053	952.303	412.348	489.532	568.886	708.67	563.322
XP_045603599.1	protein SEC13 homolog [Procambarus clarkii]	7	312	34.3	5.57733	-	-	-	2591.36	2372.68	2295.78	2425.34	2046.23	2218.75	2813.62	2230.76	2204.48	2297.96	2573.62	2137.52
XP_045603621.1	major facilitator superfamily domain-containing protein 6 [Procambarus clarkii]	1	604	66	6.13727	-	-	-	717.709	735.766	523.67	0.1	0.1	0.1	1832.64	1323.04	1073.27	883.133	1246.92	1002.82
XP_045603633.1	uncharacterized protein [Procambarus clarkii]	1	345	38	9.50946	-	-	-	499.385	425.544	300.745	137.574	97.3483	314.646	235.077	196.678	117.669	385.617	174.099	237.317
XP_045603659.1	uncharacterized protein [Procambarus clarkii]	2	177	19.8	5.78278	-	-	-	828.904	1303.95	886.098	0.1	0.1	0.1	560.225	493.102	450.359	322.051	376.543	221.796
XP_045603661.1	uncharacterized protein [Procambarus clarkii]	9	693	80.1	6.26971	-	-	-	359.719	345.987	448.537	598.084	752.008	337.322	336.409	538.401	303.83	384.647	484.725	428.973
XP_045603687.2	uncharacterized protein [Procambarus clarkii]	1	312	33.6	9.29388	-	-	-	2089.5	3366.84	3092.29	1832	1920.82	2212.19	3683.45	1283.8	2466.87	1526.55	2866.65	3060.4
XP_045603715.1	C-1-tetrahydrofolate synthase, cytoplasmic isoform X2 [Procambarus clarkii]	27	938	100.4	6.39801	-	-	-	3174.76	2893.57	2298.65	4908.87	3459.26	3971.78	7832.96	2320.16	937.87	3931.86	4498.82	2823.28
XP_045603732.1	poly(rC)-binding protein 3 isoform X1 [Procambarus clarkii]	2	561	57.6	8.97247	-	-	-	387.264	282.219	81.7316	269.247	332.301	333.015	696.621	233.577	188.82	560.3	679.8	427.307
XP_045603756.1	cytochrome b5 isoform X1 [Procambarus clarkii]	8	144	16.2	4.82111	-	-	-	19233.5	24999.1	20807.5	24455.3	21837.6	24879.6	29348.3	22107.1	18739.1	22627.3	35140.1	25752.1
XP_045603757.1	cytochrome b5 isoform X2 [Procambarus clarkii]	1	140	15.8	4.91364	-	-	-	1195.49	969.56	477.367	1058.77	959.271	1393.97	1405.07	228.77	246.361	863.256	2124.61	1272.68
XP_045603774.1	small nuclear ribonucleoprotein G isoform X2 [Procambarus clarkii]	3	77	8.6	9.86078	-	-	-	4376.96	3760.86	4371.75	4159.83	3749.48	2911.48	6600.4	4511.51	3515.95	4006.25	3937.45	5253.09
XP_045603775.2	failed axon connections homolog [Procambarus clarkii]	5	302	34.9	9.06561	-	-	-	1313.03	1757.66	1923.61	1719.32	1167.99	1611.65	2412.54	816.937	1604.08	1182.18	2242.97	2593.67
XP_045603788.1	solute carrier family 35 member E2A isoform X1 [Procambarus clarkii]	1	394	43.5	8.92767	-	-	-	546.788	618.315	327.644	717.37	115.81	564.677	821.282	488.421	456.116	583.143	393.741	626.53
XP_045603804.1	eukaryotic translation initiation factor 3 subunit J isoform X1 [Procambarus clarkii]	4	255	28.8	4.7569	-	-	-	698.607	1018.57	468.226	1535.32	1036.47	826.968	1773.69	610.245	360.724	1031.15	1420.72	659.961
XP_045603808.1	uncharacterized protein [Procambarus clarkii]	9	430	48.6	5.08112	-	-	-	1506.5	2055.21	977.813	3072.52	1346.27	2194.61	3673.66	766.828	690.467	1413.34	4868.39	2272.88
XP_045603832.2	LOW QUALITY PROTEIN: receptor-type guanylate cyclase Gyc76C [Procambarus clarkii]	3	1423	159.9	6.90472	-	-	-	533.813	758.466	975.656	797	694.913	859.463	891.804	728.597	1812.2	571.232	399.667	555.49
XP_045603835.1	queuosine 5'-phosphate N-glycosylase/hydrolase isoform X1 [Procambarus clarkii]	4	339	38.9	5.69769	-	-	-	533.351	526.821	358.74	334.865	511.886	530.091	454.88	308.505	303.062	376.53	454.177	315.488
XP_045603839.2	uncharacterized protein [Procambarus clarkii]	20	947	106.2	5.95758	-	-	-	2434.16	2503.76	2397.2	2436.43	1915.97	1868.48	2402.11	1984.47	2178.84	2407.74	2312.87	2341.86
XP_045603854.1	glutathione peroxidase 2-like isoform X1 [Procambarus clarkii]	1	188	21.4	9.02106	-	-	-	500.241	655.949	838.293	881.694	827.896	626.524	511.262	1294.08	1921.88	768.103	1246.06	564.431
XP_045603865.1	AP-1 complex subunit mu-1 [Procambarus clarkii]	6	422	48.3	6.74261	-	-	-	1056.35	1190.14	787.955	1508.22	1035.49	1128.15	1541.43	877.223	900.506	1058.23	1293.06	792.755
XP_045603878.1	digestive cysteine proteinase 2 [Procambarus clarkii]	2	317	35.1	4.44098	-	-	-	2494.91	1853.69	3522.51	2541.92	2513.29	2569.18	1849.35	2595.27	3632.1	1441.6	1893.36	2756.19
XP_045603883.2	Golgi apparatus protein 1 [Procambarus clarkii]	33	1141	130.4	6.68195	-	-	-	2140.93	2103.93	1791.76	1798.71	2212.66	2185.42	2542.58	2103.39	1763.24	1874.17	2113.53	1699.66
XP_045603918.2	acyl-CoA synthetase short-chain family member 3, mitochondrial [Procambarus clarkii]	3	725	79.3	6.42303	-	-	-	1036.77	620.449	1207.47	1224.14	1157.4	1240.53	883.072	872.176	838.548	1393.3	1026.99	1366.5
XP_045603920.1	uncharacterized protein [Procambarus clarkii]	10	461	51.8	4.289	-	-	-	4357.38	4368.39	7289.74	2637.35	1960.5	2840.8	3304.7	3001.39	4980.3	3504.87	3990.69	6096.35
XP_045603921.2	interaptin [Procambarus clarkii]	2	854	95	5.37738	-	-	-	103.534	118.946	60.0598	61.9259	156.291	51.348	135.282	72.0112	133.049	73.3125	151.299	145.139
XP_045603925.1	ras-related protein M-Ras [Procambarus clarkii]	3	194	22.2	5.96625	-	-	-	525.09	664.546	445.189	516.876	632.648	560.126	819.548	754.258	641.135	460.146	659.659	2626.95
XP_045603936.1	calmodulin-like protein 4 [Procambarus clarkii]	5	149	17.4	7.7132	-	-	-	1171.7	1193.06	1280.78	961.632	1073.46	961.037	1166.97	864.312	576.289	757.677	1198.18	899.336
XP_045603949.1	protein O-GlcNAcase isoform X1 [Procambarus clarkii]	1	1025	114.6	5.16974	-	-	-	0.1	0.1	0.1	0.1	0.1	0.1	119.677	164.09	98.3149	133.252	59.0131	102.685
XP_045603973.2	LOW QUALITY PROTEIN: exportin-T [Procambarus clarkii]	2	978	110.8	5.40765	-	-	-	0.1	0.1	0.1	0.1	0.1	0.1	294.326	334.457	444.776	274.186	114.58	380.296
XP_045603976.1	large ribosomal subunit protein eL20 [Procambarus clarkii]	9	178	20.7	10.4804	-	-	-	5807.92	8530.06	6211.77	7088.27	5014.43	5244.12	11376.6	5592.91	7573.97	7243.97	6845.04	8584.92
XP_045603979.2	LOW QUALITY PROTEIN: conserved oligomeric Golgi complex subunit 2 [Procambarus clarkii]	1	748	84.3	6.42499	-	-	-	84.4659	154.633	171.701	0.1	0.1	0.1	406.715	657.805	815.918	167.716	220.932	48.4772
XP_045603980.2	glutamine synthetase [Procambarus clarkii]	12	361	40.6	6.06928	-	-	-	16931.3	12831.8	16930.6	11683.4	8300.98	16113.8	23551.1	13709.4	8450.17	14016.5	13678	18799.6
XP_045604077.2	prostamide/prostaglandin F synthase [Procambarus clarkii]	7	246	26.4	5.07318	-	-	-	754.79	914.651	534.995	574.177	581.355	563.458	1614.87	619.136	781.19	897.969	1305.8	775.946
XP_045604100.2	ankyrin repeat and protein kinase domain-containing protein 1 isoform X1 [Procambarus clarkii]	7	686	73.5	5.80353	-	-	-	2136.8	2474.2	569.499	969.96	712.433	775.951	6154.72	444.505	1098.35	2192.07	2748.92	1797.62
XP_045604111.1	proteasome subunit alpha type-1 isoform X1 [Procambarus clarkii]	5	291	31.9	5.21478	-	-	-	5021.51	5916.45	5045.85	2753.51	3988.43	2881.96	5508.84	4879.11	4103.49	4330.08	6088.62	5786.8
XP_045604134.1	LOW QUALITY PROTEIN: moesin/ezrin/radixin homolog 1 [Procambarus clarkii]	16	589	70	5.57941	-	-	-	3345.38	3268.82	2833.69	3298.55	3256.35	3197.45	4475.23	3332.46	2645.68	3266.65	3719.09	3490.35
XP_045604137.1	moesin/ezrin/radixin homolog 1 [Procambarus clarkii]	23	610	71.9	6.35919	-	-	-	8026.39	8870.05	8037.1	6788.42	6706.53	8035.55	8590.82	6766.44	7405.78	6214.31	9919.26	7545.9
XP_045604140.1	uncharacterized protein [Procambarus clarkii]	9	969	112.2	6.40888	-	-	-	418.85	389.484	267.83	463.771	325.421	437.617	414.074	464.393	232.016	424.079	286.718	323.811
XP_045604167.1	ubiquitin carboxyl-terminal hydrolase 19 [Procambarus clarkii]	6	1135	126.9	6.09149	-	-	-	363.991	337.822	249.213	366.779	378.024	437.539	297.99	256.874	350.643	313.342	475.254	320.527
XP_045604168.2	septin-7 isoform X1 [Procambarus clarkii]	12	759	83.1	8.80987	-	-	-	3065.51	2809.93	3293.63	2926.37	3098.91	2894.61	3899.4	3190.55	3138.23	3137.06	3438.14	3157.17
XP_045604180.1	phosphatidylinositol 4,5-bisphosphate 5-phosphatase A [Procambarus clarkii]	4	424	48.8	5.55267	-	-	-	199.686	193.306	332.215	318.223	156.908	321.344	264.438	159.113	137.049	243.388	244.94	243.633
XP_045604186.1	ubiquitin carboxyl-terminal hydrolase MINDY-3 isoform X2 [Procambarus clarkii]	1	467	52	5.24737	-	-	-	93.2993	39.616	61.8904	31.7343	135.791	122.546	103.17	116.082	6.63119	213.774	49.8702	43.3745
XP_045604189.2	arylsulfatase H isoform X2 [Procambarus clarkii]	6	610	68.4	7.18243	-	-	-	580.678	935.705	412.022	396.918	250.467	226.467	534.743	691.389	1008.7	799.849	594.686	499.449
XP_045604232.1	TATA box-binding protein-associated factor RNA polymerase I subunit B [Procambarus clarkii]	1	824	95.3	9.08563	-	-	-	153.727	251.009	434.608	259.084	186.757	538.2	249.504	234.038	122.737	358.487	395.286	300.675
XP_045604239.1	D-glucuronyl C5-epimerase B [Procambarus clarkii]	1	617	69.6	8.50287	-	-	-	184.486	207.812	173.687	0.1	0.1	0.1	0.1	0.1	0.1	128.204	187.642	194.684
XP_045604247.2	son of sevenless homolog 2 isoform X2 [Procambarus clarkii]	2	1078	124.8	5.68353	-	-	-	0.1	0.1	0.1	0.1	0.1	0.1	109.846	14.9433	115.565	35.1459	61.5706	160.193
XP_045604265.1	U6 snRNA-associated Sm-like protein LSm4 [Procambarus clarkii]	3	144	15.3	10.1949	-	-	-	2284.44	1963.47	2651.94	3090.09	2293.76	2492.94	2178.78	2702.38	2735.57	2100.35	1831.94	2548.66
XP_045604268.1	proteasome subunit alpha type-2 [Procambarus clarkii]	7	234	26	6.43866	-	-	-	1388.38	1615.26	1793.78	757.65	815.698	1773.14	2922.35	1221.66	1363.31	1371.04	2567.09	2434.85
XP_045604314.1	CYFIP-related Rac1 interactor B [Procambarus clarkii]	5	333	38	5.31171	-	-	-	310.223	250.247	142.309	596.864	416.214	342.142	825.093	217.77	201.027	446.918	395.087	184.124
XP_045604354.2	LOW QUALITY PROTEIN: N-acetylgalactosamine kinase [Procambarus clarkii]	7	479	52.3	5.55084	-	-	-	2450.46	2180.19	3076.6	4497.92	2422.38	2992.93	5168.96	3872.65	1329.1	2658.85	3719.94	3370.77
XP_045604363.2	protein disulfide-isomerase A3 [Procambarus clarkii]	26	481	53.8	5.49994	-	-	-	27710.9	27409.3	25404.8	34662.3	26566.4	25451.6	27868.1	24825.2	28861.3	31503.1	29951.4	26300.6
XP_045604367.2	hypoxanthine-guanine phosphoribosyltransferase [Procambarus clarkii]	11	221	25.3	6.21771	-	-	-	9517.2	9068.62	14726	14121.4	16787.7	13046.3	12538.2	16554.9	13743.4	12251.8	11195.5	13126.8
XP_045604372.1	sorting nexin-27 isoform X1 [Procambarus clarkii]	6	491	56.6	5.69232	-	-	-	418.156	401.401	452.91	358.433	594.093	477.946	364.035	510.357	630.423	388.95	456.34	565.059
XP_045604379.1	LOW QUALITY PROTEIN: paramyosin, long form [Procambarus clarkii]	52	906	105.7	5.84235	-	-	-	10480.5	10711.8	10727.7	7241.81	8980.69	10554.3	13271.6	8412.23	8521.26	10100.4	11030	12006.7
XP_045604386.1	polyadenylate-binding protein-interacting protein 1 [Procambarus clarkii]	4	413	45.5	5.77765	-	-	-	1201.06	1106.55	816.33	1297.92	1146.68	1367.04	1539.9	845.103	811.846	929.033	1292.76	1071.56
XP_045604391.2	protein transport protein Sec16A isoform X1 [Procambarus clarkii]	7	3088	347.7	5.30536	-	-	-	648.682	647.118	562.01	621.967	373.44	513.424	697.238	451.789	363.007	558.428	641.418	678.828
XP_045604409.2	programmed cell death protein 2 [Procambarus clarkii]	1	364	41.7	5.19769	-	-	-	357.439	276.217	265.5	400.475	220.018	348.994	250.544	188.506	274.828	240.094	341.06	222.957
XP_045604426.2	nose resistant to fluoxetine protein 6 [Procambarus clarkii]	6	757	85.3	6.59784	-	-	-	653.484	1150.91	470.445	224.995	495.272	390.515	882.495	556.279	822.296	627.867	889.991	270.017
XP_045604431.1	uncharacterized protein [Procambarus clarkii]	1	384	43.1	8.02423	-	-	-	772.428	576.295	654.448	1306.9	657.287	602.278	795.715	950.373	757.423	965.998	1400.78	1785.26
XP_045604434.2	uncharacterized protein [Procambarus clarkii]	6	381	42.2	6.66669	-	-	-	1359.4	1593.95	1307.2	2884.27	1593.16	1341.64	1901.65	1318.05	1922.69	3091.25	1614.42	1358.4
XP_045604438.2	arylsulfatase B [Procambarus clarkii]	4	808	89.1	6.35956	-	-	-	713.124	843.641	927.98	612.096	566.031	727.591	639.553	750.557	1269.12	451.21	490.92	744.561
XP_045604458.1	splicing factor 3B subunit 6 [Procambarus clarkii]	1	125	14.5	9.43756	-	-	-	74.9797	107.116	23.8295	0.1	0.1	0.1	98.5694	116.419	34.7344	198.782	10.2237	16.2718
XP_045604549.1	very long-chain specific acyl-CoA dehydrogenase, mitochondrial [Procambarus clarkii]	22	640	69.2	7.66144	-	-	-	12198.3	10317.5	16536.3	10012.4	7546.39	11278.7	10112	12381.3	12500.6	11498.7	13602.1	14707
XP_045604555.2	breast cancer anti-estrogen resistance protein 1 isoform X1 [Procambarus clarkii]	7	890	98.2	6.12811	-	-	-	269.772	314.195	332.91	401.677	505.426	289.545	655.66	218.498	220.216	408.601	125.877	290.799
XP_045604561.1	cytochrome P450 9e2 isoform X2 [Procambarus clarkii]	10	480	53.7	6.59894	-	-	-	6228.83	8041.68	3852.98	2894.29	2896.89	2441.8	3378.01	3684.77	4741.07	4398.92	3425.28	2071.57
XP_045604597.1	2-oxoadipate dehydrogenase complex component E1 [Procambarus clarkii]	13	938	105.3	6.16718	-	-	-	847.22	998.348	785.981	789.215	779.442	961.463	1110.47	872.448	1058.73	1072.02	1140.41	1218.98
XP_045604598.1	Krueppel homolog 2 [Procambarus clarkii]	7	257	29.4	9.60797	-	-	-	1683.25	2071.66	1456.39	2284.15	1499.6	1687.87	4016.58	852.742	1800.67	1336.32	2431.44	2609.82
XP_045604599.1	5-oxoprolinase [Procambarus clarkii]	16	1271	138.2	6.20758	-	-	-	647.627	639.702	494.703	755.251	525.667	632.635	736.904	502.329	471.874	519.438	653.674	593.273
XP_045604600.1	UPF0389 protein GA21628 [Procambarus clarkii]	2	156	17.3	9.51263	-	-	-	7845.29	8143.14	6315.2	9657.71	9038.64	9824.18	8802.6	6967.22	5544.26	9077.33	10593.6	6964.69
XP_045604603.1	autophagy-related protein 9A [Procambarus clarkii]	4	818	93.8	6.10199	-	-	-	368.507	420.42	240.193	231.656	319.63	267.793	308.544	372.731	402.066	236.828	288.88	378.43
XP_045604605.2	uncharacterized protein [Procambarus clarkii]	1	388	44.7	7.60577	-	-	-	616.642	779.911	546.173	304.652	144.389	393.64	273.06	320.169	118.354	396.94	553.157	379.229
XP_045604611.1	uncharacterized protein mRpL30 [Procambarus clarkii]	2	231	26.8	9.47003	-	-	-	393.998	343.522	646.095	325.428	435.795	330.473	325.207	319.818	662.371	242.066	414.48	252.731
XP_045604613.2	neutral alpha-glucosidase AB [Procambarus clarkii]	18	945	107.5	5.71222	-	-	-	3004.4	3479.83	3280.46	3515.82	2843.56	2846.6	3212.33	2868.46	3851.03	2925.02	2815.5	2988.04
XP_045604614.1	carbohydrate sulfotransferase 11 isoform X1 [Procambarus clarkii]	6	350	41.3	9.07245	-	-	-	1283.39	1553.65	519.746	530.193	997.365	540.98	733.854	562.912	676.307	961.968	507.975	439.048
XP_045604634.1	small ribosomal subunit protein uS3 [Procambarus clarkii]	14	248	27.3	9.84137	-	-	-	25087.2	27233.9	25056.9	27936.7	24374.2	23347	30979.3	23765.3	25386.6	26491	26471.5	29218.5
XP_045604635.1	mitochondrial import inner membrane translocase subunit Tim13 [Procambarus clarkii]	3	90	10.5	8.4068	-	-	-	1297.71	1522.17	860.465	1232.95	451.087	1016.43	1764.84	486.894	694.888	1235.59	1976.79	1539.05
XP_045604637.1	AP-1 complex subunit beta-1 isoform X1 [Procambarus clarkii]	20	958	105.5	5.06256	-	-	-	2104.58	1951.81	1673.03	2097.81	1900.93	1984.04	3014.12	1551.38	1277.92	1794.68	2392.15	1962.66
XP_045604646.2	uncharacterized protein [Procambarus clarkii]	9	484	53.5	4.44354	-	-	-	1187.98	1227.96	1425.89	672.314	1382.91	1185.83	1433.81	958.625	1245.46	797.271	1058.68	1563.36
XP_045604652.2	uncharacterized protein [Procambarus clarkii]	4	400	43.7	4.83209	-	-	-	3352.96	4678.42	2877.1	2848.31	2164.75	2986.39	9954.77	2310.64	3271.5	2950.32	2484.56	6597.2
XP_045604653.2	protein Star [Procambarus clarkii]	2	261	30	4.52948	-	-	-	353.208	313.713	401.571	294.315	325.387	222.658	138.017	167.396	361.389	198.687	123.627	243.216
XP_045604667.1	2-oxoglutarate and iron-dependent oxygenase domain-containing protein 3 isoform X2 [Procambarus clarkii]	3	313	35	8.75922	-	-	-	3379.38	2625.54	4276.67	3640.95	3061.54	2585.36	1442.59	3267.43	3771.6	2575.78	1697.61	2160.06
XP_045604668.2	C-type lectin domain family 4 member F isoform X1 [Procambarus clarkii]	2	334	37.4	8.43756	-	-	-	210.917	262.128	321.801	359.212	244.352	261.301	381.397	69.4671	192.063	448.7	426.022	441.851
XP_045604678.2	LOW QUALITY PROTEIN: conserved oligomeric Golgi complex subunit 1 [Procambarus clarkii]	3	967	105.6	5.82513	-	-	-	279.431	319.807	293.976	266.309	242.136	131.54	216.037	153.66	257.748	167.636	189.465	269.863
XP_045604679.2	uncharacterized protein [Procambarus clarkii]	9	545	62.9	6.18878	-	-	-	5619.23	6538.04	2126.62	5469.24	4387.54	2908.61	6009.21	1465.59	3594.38	5659.21	2768.58	4013.62
XP_045604681.1	peptidyl-prolyl cis-trans isomerase FKBP8 [Procambarus clarkii]	7	357	40.6	5.24957	-	-	-	1901.3	2038.92	1892.57	1540.14	2013.42	2282.01	1909.5	2218.54	2977.48	2373.36	2546.84	3013.44
XP_045604685.2	protein PBDC1 [Procambarus clarkii]	2	292	32.7	4.862	-	-	-	0.1	0.1	0.1	0.1	0.1	0.1	723.029	1118.42	648.44	160.224	353.417	244.615
XP_045604686.1	pre-mRNA splicing regulator USH1G isoform X2 [Procambarus clarkii]	3	480	53.6	6.70673	-	-	-	1191.94	1178.48	914.942	706.765	840.61	913.374	1040.36	766.688	803.631	789.795	905.729	806.375
XP_045604688.1	LOW QUALITY PROTEIN: superoxide dismutase [Mn], mitochondrial [Procambarus clarkii]	3	218	24	7.79901	-	Superoxide dismutase	-	14645.6	18786.8	14909.5	11269.9	6763.84	11498.6	12373	12699.4	13828.3	8832.05	14517.1	14363.3
XP_045604698.2	C-type lectin domain family 4 member D [Procambarus clarkii]	5	252	28.2	4.93353	-	-	-	1649.78	1208.13	2606.28	813.991	1158.06	1491.43	1234.38	1694.3	2501.15	1377.15	1854.63	1280.7
XP_045604699.1	uncharacterized protein [Procambarus clarkii]	10	676	75.3	8.55402	-	-	-	1065.94	1221.7	1170.42	744.363	855.476	929.212	982.44	937.092	793.24	814.759	1043.43	1349.51
XP_045604701.1	FAD-dependent oxidoreductase domain-containing protein 1 [Procambarus clarkii]	9	548	61	5.9118	-	-	-	1335.24	1038.08	1719.82	1464.22	1395.44	1348.97	1436.36	1340.6	1743.02	1125.99	1942.94	1728.58
XP_045604702.1	aminoacylase-1 [Procambarus clarkii]	20	402	45.2	5.13983	-	-	-	8338.83	9676.93	11314.7	8680.02	12223	8240.59	14713.3	13575.8	13397	12302.1	13270.7	18109.1
XP_045604715.1	vesicle transport protein SFT2A isoform X1 [Procambarus clarkii]	1	174	19.4	9.20209	-	-	-	688.051	670.521	243.397	438.626	437.904	799.246	832.01	433.855	363.951	657.209	750.255	812.881
XP_045604724.2	calmodulin [Procambarus clarkii]	7	145	16.2	4.70709	-	-	-	8493.32	8416.57	6168.87	7263.95	10219.7	8583.44	9062.31	7489.88	9112.44	6518.01	8748.67	7410.32
XP_045604728.1	uncharacterized protein [Procambarus clarkii]	5	436	50.8	6.33417	-	-	-	1459.58	2335.64	1493.12	1297.75	1502.2	1408.21	2476.71	1529.61	1498.58	1616.02	2301.64	3249.44
XP_045604754.1	small ubiquitin-related modifier [Procambarus clarkii]	4	93	10.5	4.99359	SUMO	Small ubiquitin-related modifier	-	3012.1	3239.44	2665.35	3181	2229.09	3045.17	4144.16	2250.69	2523.67	2957.25	3550.38	3955
XP_045604755.1	prostaglandin E synthase 3 isoform X1 [Procambarus clarkii]	6	167	19.4	4.52801	-	-	-	4121.32	4207.18	2573.85	3607.25	2376.84	3010.87	11644.3	1801.4	3020.49	4958.76	4066.14	3379.56
XP_045604758.1	protein cereblon [Procambarus clarkii]	2	486	55.1	5.09418	-	-	-	540.663	353.086	617.742	949.007	1868.56	610.648	707.886	1277.31	1612.42	815.204	1122.88	233.739
XP_045604773.1	marginal zone B- and B1-cell-specific protein isoform X1 [Procambarus clarkii]	3	197	21.5	3.87933	-	-	-	432.669	380.612	385.67	384.227	402.416	260.273	340.079	418.071	391.869	449.38	437.049	353.455
XP_045604802.1	glutamate--cysteine ligase regulatory subunit isoform X1 [Procambarus clarkii]	2	254	27.6	4.55621	-	-	-	339.085	491.781	187.152	512.143	295.663	365.114	305.749	269.953	200.63	336.286	255.583	295.985
XP_045604807.1	eukaryotic peptide chain release factor subunit 1 isoform X1 [Procambarus clarkii]	9	444	49.5	5.50104	-	-	-	4585.69	4001.96	3132.39	4887.84	3621.89	4280.9	4445.33	2697.83	3017.93	3874.54	4737.9	3030.48
XP_045604809.2	ubiquitin carboxyl-terminal hydrolase 5 [Procambarus clarkii]	15	811	90.6	5.3078	-	-	-	883.458	620.846	546.539	505.432	963.958	640.712	1308.99	404.598	410.667	797.922	1006.74	863.703
XP_045604810.1	glutamine-dependent NAD(+) synthetase [Procambarus clarkii]	4	843	94.2	6.70746	-	-	-	645.717	457.175	384.966	205.493	406.375	438.42	652.466	353.641	100.161	168.468	506.441	546.574
XP_045604813.1	large ribosomal subunit protein eL33 [Procambarus clarkii]	5	116	13	10.7364	-	-	-	6161.42	7409.82	5786.91	7386.2	3579.38	5478.57	7110.36	5231.6	6250.82	5444.13	6594.94	7359.08
XP_045604899.2	heat shock 70 kDa protein cognate 4 [Procambarus clarkii]	8	635	69.4	5.4997	hsp70	Heat shock protein 70 kDa	-	3552.4	3223.77	3869.9	4626.93	4696.5	6755.13	7967.74	4763.34	3953.53	4813.09	8337.65	8313.21
XP_045604911.2	UDP-glucosyltransferase 2 isoform X2 [Procambarus clarkii]	2	482	55.2	8.29742	-	-	-	664.519	1268.56	816.02	738.455	276.238	730.513	764.318	564.749	370.662	1061.56	854.056	1186.89
XP_045605027.1	uricase [Procambarus clarkii]	12	297	34	6.60321	-	-	-	758.789	959.5	675.405	1243.63	881.362	553.695	1016.55	784.278	651.484	667.766	1394.81	773.056
XP_045605029.2	programmed cell death 6-interacting protein isoform X1 [Procambarus clarkii]	32	857	94.3	5.64362	-	-	-	5985.09	5868.61	3980.72	6697.47	4340.99	4950.33	7588.25	4018.64	3301.11	5705.94	6205.34	4333.44
XP_045605041.1	uncharacterized protein [Procambarus clarkii]	1	1285	137.3	9.34955	-	-	-	1789.77	1456.73	3136.12	2065.8	4131.58	3084.17	784.117	4138.6	4305.25	1998.59	2708.68	1788
XP_045605047.2	nidogen isoform X3 [Procambarus clarkii]	19	1532	168.6	4.67279	-	-	-	1597.85	1223.98	1556.64	1022.45	1653.5	1253.12	1935.75	1330.41	1989.66	1770.48	1260.82	1810.85
XP_045605051.1	ras-related protein Rab-1A [Procambarus clarkii]	8	206	22.7	5.268	-	-	-	7125.09	9055.52	7658.43	5208.39	6047.68	6367.61	7980.71	6596.66	8039.24	5427.09	6807.89	7673.38
XP_045605079.2	small ribosomal subunit protein bS6m isoform X2 [Procambarus clarkii]	2	149	16.9	9.42694	-	-	-	229.123	180.597	278.896	155.284	98.4547	191.707	210.508	146.381	180.829	191.62	249.465	196.003
XP_045605093.2	ER membrane protein complex subunit 1 isoform X2 [Procambarus clarkii]	3	898	97.7	6.39777	-	-	-	2101.83	2393.75	2185.45	2555.71	2867.3	2053.35	3312.92	2021.08	1892.4	2082.14	1887.46	2027.2
XP_045605114.1	DNA topoisomerase I, mitochondrial isoform X1 [Procambarus clarkii]	2	990	117.2	8.78094	TOP1	DNA topoisomerase 1	-	221.486	132.762	175.11	57.7261	207.171	151.156	290.358	189.569	196.512	240.486	217.466	230.206
XP_045605117.1	46 kDa FK506-binding nuclear protein [Procambarus clarkii]	1	436	47.9	4.94721	-	-	-	4.87549	106.168	16.9448	165.27	167.104	6.57928	2.73206	109.847	101.039	27.7928	116.131	165.227
XP_045605118.1	pseudouridylate synthase 7 homolog isoform X1 [Procambarus clarkii]	12	995	112.9	5.05731	-	Pseudouridylate synthase 7	-	2929.59	2690.73	2394.89	3244.25	3470.29	3409.22	3639.39	2918.4	2264.44	3199.36	3245.59	2633.72
XP_045605121.2	ribosome quality control complex subunit NEMF isoform X1 [Procambarus clarkii]	1	1046	118.3	6.15179	-	-	-	202.641	434.155	264.808	505.759	227.095	555.972	861.658	254.07	324.881	540.28	323.824	490.366
XP_045605171.1	uncharacterized protein [Procambarus clarkii]	3	135	14.6	4.06158	-	-	-	1146.32	1207.86	1807.99	812.759	958.439	525.751	858.176	1274.27	1213.74	866.229	1058.46	1103.58
XP_045605172.1	uncharacterized protein [Procambarus clarkii]	1	135	14.6	4.08612	-	-	-	1435.24	1788.14	590.806	993.362	455.793	1219.58	646.511	341.341	303.395	967.923	5164.25	2757.36
XP_045605173.2	uncharacterized protein [Procambarus clarkii]	1	134	14.6	3.72076	-	-	-	5081.77	10287	4506.96	6783.45	361.718	1998.38	28376.6	4949.36	8412.18	4083.85	14065.5	17467.6
XP_045605179.2	LOW QUALITY PROTEIN: oplophorus-luciferin 2-monooxygenase non-catalytic subunit [Procambarus clarkii]	1	559	61.8	4.37262	-	-	-	194.963	312.401	241.435	0.1	0.1	0.1	226.613	98.6203	82.845	311.567	265.267	156.189
XP_045605185.2	uncharacterized protein [Procambarus clarkii]	1	143	16	4.18756	-	-	-	38088.9	41240	40803	19390.9	72279.8	50432.7	18845.2	62157.9	16945.8	40074	34313.4	36606.8
XP_045605199.1	dynein light chain Tctex-type 1 [Procambarus clarkii]	2	113	12.5	4.99933	-	-	-	252.137	176.261	382.609	222.633	236.412	335.487	28.9302	167.011	187.314	0.1	0.1	0.1
XP_045605203.1	superoxide dismutase [Mn], mitochondrial isoform X2 [Procambarus clarkii]	9	286	31.4	5.43951	-	superoxide dismutase	-	10218	11842.5	18401	11109	14257.7	18419.4	33942	12908.9	12904	12787.7	23265.2	20068.2
XP_045605231.2	serine/threonine-protein phosphatase 6 regulatory ankyrin repeat subunit B isoform X1 [Procambarus clarkii]	8	1150	127.1	5.87189	-	-	-	184.78	288.805	165.138	0.1	0.1	0.1	349.58	455.488	383.879	165.883	163.274	183.77
XP_045605250.1	copper transport protein ATOX1 [Procambarus clarkii]	6	74	7.9	5.73297	-	-	-	5722.87	5914.61	1576.25	7071.2	3368.3	4255.03	13223.5	1895.99	2660.94	8711.78	8711.61	3877.44
XP_045605251.1	protein transport protein Sec61 subunit alpha [Procambarus clarkii]	6	477	52.4	8.49762	-	-	-	7444.72	9264.9	7427.25	11657.1	4673.89	6352.97	10709.4	6439.65	6209.36	9388.77	8064.62	9784.29
XP_045605266.1	uridine phosphorylase 1 isoform X3 [Procambarus clarkii]	3	340	38.2	6.06024	-	-	-	473.388	374.393	187.833	188.061	230.656	73.2878	157.728	97.0575	158.538	108.319	164.832	352.374
XP_045605270.1	elongation factor 1-alpha [Procambarus clarkii]	11	461	50.8	9.14862	eef1a	Elongation factor 1-alpha	-	13653.6	15979.5	5893.65	26791.8	6993.31	11764.2	56225.5	3828.33	5114.85	16696.6	29034.4	13566
XP_045605272.1	large ribosomal subunit protein mL49 [Procambarus clarkii]	1	208	22.9	9.05621	-	-	-	473.576	314.589	314.116	558.011	371.612	323.289	519.038	489.705	670.044	283.451	384.288	301.722
XP_045605273.2	small ribosomal subunit protein uS14m [Procambarus clarkii]	1	165	18.7	10.5578	-	-	-	0.1	0.1	0.1	663.007	763.682	735.888	803.997	139.603	235.58	477.09	752.476	355.156
XP_045605277.1	large ribosomal subunit protein P1 [Procambarus clarkii]	2	115	11.3	4.01471	-	-	-	17671.2	29986.2	11655.1	15342.7	20448	8807.47	45602.1	13439.5	15144.4	7907.7	29095	39062.3
XP_045605281.2	lysosomal acid glucosylceramidase [Procambarus clarkii]	7	516	57	4.32501	-	-	-	1996.52	1909.23	2730.48	1678.98	2093.25	1869.19	2225.19	3486.73	4227.49	1614.9	1437.14	2070.16
XP_045605283.1	caprin-1 isoform X1 [Procambarus clarkii]	3	661	71.8	4.87006	-	-	-	167.2	261.233	237.492	136.666	179.21	198.466	698.782	267.869	199.174	189.477	365.571	343.833
XP_045605287.1	U5 small nuclear ribonucleoprotein 200 kDa helicase [Procambarus clarkii]	20	2133	243.1	5.67242	-	-	-	413.467	366.522	339.549	465.836	338.093	477.127	467.983	424.702	390.468	354.858	484.748	361.043
XP_045605306.1	uncharacterized protein [Procambarus clarkii]	1	577	64.6	5.8205	-	-	-	144.801	180.921	50.9134	252.84	93.9132	154.784	119.153	172.654	100.002	295.232	260.486	156.964
XP_045605307.1	cysteine sulfinic acid decarboxylase isoform X1 [Procambarus clarkii]	9	570	62.7	7.2503	-	-	-	3309.88	1220.56	5717.56	1111.08	1822.36	3726.22	2522.32	2657.53	1123.24	399.091	3462.8	2967.94
XP_045605320.1	exportin-1 isoform X1 [Procambarus clarkii]	16	1071	122.9	5.42694	-	-	-	753.963	874.29	351.928	829.177	611.546	589.545	840.336	379.316	481.189	693.454	742.549	608.937
XP_045605325.1	uncharacterized protein [Procambarus clarkii]	9	177	20.7	6.76276	-	-	-	3247.14	3983.98	3551.93	3033.16	3108.16	4025.58	2860.83	3634.72	4137.22	3357.48	3264.19	3209.75
XP_045605333.1	kelch domain-containing protein 4 isoform X1 [Procambarus clarkii]	6	526	59.5	4.91266	-	-	-	747.14	1042.66	1014.23	657.052	1364.75	929.382	785.456	1258.15	766.156	1028.68	1035.53	900.209
XP_045605356.1	retinol dehydrogenase 13 [Procambarus clarkii]	6	323	35.7	7.63825	-	-	-	3504.24	4354.09	2565.08	2441.23	1428.14	1414.49	2821.48	2216.95	1608.9	2199.26	2195.63	3080.59
XP_045605361.1	protein odr-4 homolog [Procambarus clarkii]	6	470	50.9	5.79169	-	-	-	1165.03	1136.27	702.24	1503.45	626.393	1073.1	1521.27	1031.01	855.043	1091.96	1076.71	1391.84
XP_045605362.1	exocyst complex component 8 isoform X1 [Procambarus clarkii]	1	709	81.3	5.87286	-	-	-	0.1	0.1	0.1	0.1	0.1	0.1	11.8545	111.265	76.364	192.618	34.1227	20.9217
XP_045605384.1	uncharacterized protein Ppcs isoform X2 [Procambarus clarkii]	4	328	37.7	8.95746	-	-	-	326.72	443.496	139.75	587.082	339.341	377.617	657.151	307.108	79.4409	575.147	484.945	313.954
XP_045605386.2	low-density lipoprotein receptor [Procambarus clarkii]	3	239	26.8	4.01312	-	-	-	153.536	101.936	169.772	313.405	54.8065	266.321	1188.4	127.066	42.8774	703.151	287.701	906.576
XP_045605389.2	protein GPR107 [Procambarus clarkii]	4	572	66.4	6.47968	-	-	-	803.966	753.158	912.622	501.71	719.37	627.223	686.614	765.733	841.701	577.271	571.404	666.427
XP_045605390.1	probable serine carboxypeptidase CPVL [Procambarus clarkii]	3	473	53.6	6.15729	-	-	-	501.174	659.136	705.037	658.819	911.894	1105.61	2651.07	509.997	1149	528.59	540.371	811.327
XP_045605403.1	succinate dehydrogenase [ubiquinone] cytochrome b small subunit A, mitochondrial [Procambarus clarkii]	1	175	18.8	9.39093	-	-	-	0.1	0.1	0.1	198.658	146.907	46.3967	433.917	307.169	252.772	151.989	261.883	210.385
XP_045605454.1	(Lyso)-N-acylphosphatidylethanolamine lipase [Procambarus clarkii]	7	407	46	6.24493	-	-	-	1440.61	1752.1	1389.59	944.241	1938.15	1268.65	776.652	1337.05	1414.62	1174.56	1381.94	1024.04
XP_045605463.1	transmembrane 9 superfamily member 1 isoform X1 [Procambarus clarkii]	6	584	67.1	6.65375	-	-	-	973.536	854.095	783.898	958.101	829.075	857.593	702.604	792.731	854.108	810.753	868.396	712.164
XP_045605464.2	NBAS subunit of NRZ tethering complex-like isoform X3 [Procambarus clarkii]	8	2365	266	5.17706	-	-	-	285.822	176.682	290.982	183.937	174.499	244.647	187.288	315.439	331.312	340.337	142.2	212.35
XP_045605492.1	venom allergen 5.01 [Procambarus clarkii]	2	310	34.9	5.27972	-	-	-	0.1	0.1	0.1	0.1	0.1	0.1	233.723	457.908	1059.25	220.957	46.457	63.1711
XP_045605540.1	uncharacterized protein [Procambarus clarkii]	1	135	14.6	4.11591	-	-	-	1579.37	1710.49	1970.77	1961.04	2141.12	2041.07	1001.2	2637.36	1860.04	1128.16	1607.73	1809.84
XP_045605541.2	uncharacterized protein [Procambarus clarkii]	1	147	16.1	4.07294	-	-	-	212.526	516.852	188.238	438.462	86.627	73.9658	2798.17	252.69	488.938	219.317	1212.2	2248.36
XP_045605576.1	1-acyl-sn-glycerol-3-phosphate acyltransferase epsilon isoform X4 [Procambarus clarkii]	12	406	46.8	9.14642	-	-	-	1854.86	2040.18	2044.54	1138.64	2642.88	1842.01	1347.59	2026.46	2347.43	1416.41	1402.24	1475.87
XP_045605591.1	constitutive coactivator of PPAR-gamma-like protein 1 homolog isoform X1 [Procambarus clarkii]	6	1135	125.7	8.76495	-	-	-	631.401	460.678	342.75	754.816	441.503	473.486	664.049	260.547	282.901	551.999	641.053	341.788
XP_045605615.1	epidermal growth factor receptor kinase substrate 8 isoform X1 [Procambarus clarkii]	20	939	107.2	6.28082	-	-	-	3110.55	2797.64	2320.06	3329.53	2300.89	3070.13	4859.43	2228.69	2481.67	2810.71	4325.28	2250.23
XP_045605630.1	dynactin subunit 6 [Procambarus clarkii]	1	188	20.2	5.94244	-	-	-	380.073	346.272	333.345	221.197	329.472	259.506	223.626	321.193	397.546	463.862	443.611	343.9
XP_045605659.2	huntingtin-interacting protein 1-related protein isoform X1 [Procambarus clarkii]	5	982	110.8	5.55841	-	-	-	275.608	174.575	315.958	168.986	246.936	92.7705	326.706	289.017	285.209	173.695	344.43	175.856
XP_045605661.1	EKC/KEOPS complex subunit TP53RK isoform X2 [Procambarus clarkii]	3	223	25.5	9.11127	-	-	-	568.47	362.599	413.417	319.778	208.865	666.181	332.441	262.118	557.998	287.074	342.163	291.861
XP_045605692.2	LOW QUALITY PROTEIN: ras-related protein Rab-10 [Procambarus clarkii]	7	202	22.9	7.64459	-	-	-	3628.11	4021.72	3603.99	3120.53	4080.1	3804.96	3574.74	4299.97	4127.27	3867.37	3130.13	3481.72
XP_045605699.1	hyccin isoform X1 [Procambarus clarkii]	1	616	68.4	6.73737	-	-	-	496.101	685.384	589.872	667.642	393.396	534.852	726.263	465.506	537.93	269.574	898.931	750.024
XP_045605717.1	protein singed isoform X1 [Procambarus clarkii]	10	515	57.7	5.90424	-	-	-	845.695	965.065	641.661	659.162	1011.91	869.768	1129	659.461	469.993	900.925	586.78	1181.19
XP_045605743.1	regulatory-associated protein of mTOR isoform X1 [Procambarus clarkii]	1	1259	140.5	7.07489	-	-	-	257.182	219.336	213.112	85.0543	206.166	94.414	379.239	110.391	129.213	178.443	357.263	181.648
XP_045605746.1	activated Cdc42 kinase-like isoform X1 [Procambarus clarkii]	3	1245	137	6.21747	-	-	-	152.429	185.675	180.837	631.362	256.727	146.817	154.036	191.573	99.9924	125.403	204.649	211.411
XP_045605748.1	peroxidasin [Procambarus clarkii]	3	1522	171.9	6.83356	-	-	-	207.551	214.1	247.181	98.2894	181.595	117.646	85.2576	148.129	208.864	0.1	0.1	0.1
XP_045605750.2	ral GTPase-activating protein subunit beta isoform X1 [Procambarus clarkii]	3	1535	168.4	6.04169	-	-	-	237.55	225.475	258.945	183.21	110.373	157.143	316.137	326.962	678.097	214.076	290.046	113.811
XP_045605766.2	probable inactive 1-aminocyclopropane-1-carboxylate synthase-like protein 2 [Procambarus clarkii]	6	459	51.9	5.66522	-	-	-	768.009	860.632	1036.7	585.966	1080.05	1088.82	814.622	964.094	1331.37	898.191	665.048	989.785
XP_045605768.1	3-hydroxyanthranilate 3,4-dioxygenase isoform X2 [Procambarus clarkii]	15	296	34.1	5.86188	Haao	3-hydroxyanthranilate 3,4-dioxygenase	-	9240.99	11197.1	8749.88	13065.3	7879.65	12265.7	12570.9	8274.42	8255.4	10374	10978.2	9641.43
XP_045605785.1	dynactin subunit 4 isoform X1 [Procambarus clarkii]	2	478	53.6	6.32221	-	-	-	101.781	155.973	155.571	199.452	68.9369	304.444	280.516	91.0047	171.697	550.777	229.095	179.508
XP_045605787.1	hsp70-binding protein 1 isoform X1 [Procambarus clarkii]	4	328	36.5	4.68707	-	-	-	618.541	433.366	503.59	470.646	471.673	531.117	506.913	488.117	284.723	560.534	418.899	284.362
XP_045605796.2	protein transport protein Sec31A isoform X1 [Procambarus clarkii]	14	1256	135.5	5.48907	-	-	-	689.065	771.088	362.212	375.302	302.909	494.435	1192.19	276.939	304.158	664.306	736.925	737.752
XP_045605799.2	sterol carrier protein 2 [Procambarus clarkii]	14	544	58.4	7.49042	-	-	-	10170.3	10785.4	10810.2	9623.67	7105.76	10447.4	8967.02	8614.36	9151.02	9162.8	22265.1	13579.7
XP_045605800.1	trypsin-1 [Procambarus clarkii]	3	267	28.4	4.23773	-	-	-	2491.21	2817.08	3309.35	1493.26	2167.94	2081.59	2545.97	3470.5	4884.42	2193.45	2483.09	5222.32
XP_045605809.2	thimet oligopeptidase isoform X1 [Procambarus clarkii]	25	723	82.7	5.8327	-	-	-	3874.1	4066.59	4323.34	4046.84	4196.62	3317.48	4346.63	4081.9	4293.81	3828.37	3872.43	3712.67
XP_045605837.2	trichohyalin isoform X1 [Procambarus clarkii]	1	2010	227.7	4.98688	-	-	-	0.1	0.1	0.1	0.1	0.1	0.1	49.7601	127.322	196.498	195.322	60.2813	21.2849
XP_045605842.1	triosephosphate isomerase [Procambarus clarkii]	15	248	27.1	5.68292	-	Triosephosphate isomerase	-	28118	34808.8	27559.1	29456	34779	30388.6	50492.9	25567.7	24519.3	32704.4	43424.5	46170
XP_045605848.2	heterogeneous nuclear ribonucleoprotein K isoform X1 [Procambarus clarkii]	7	576	60.9	7.1673	-	-	-	64189.1	67912	24454.2	86756.5	49609.1	76225.6	120271	43761.5	35973.2	98076.8	107859	59295.9
XP_045605860.2	DNA-binding protein K10 [Procambarus clarkii]	1	386	40.5	10.6745	-	-	-	425.201	335.679	410.635	503.375	185.01	229.88	482.206	650.957	400.949	171.649	223.384	119.867
XP_045605861.1	glyceraldehyde-3-phosphate dehydrogenase isoform X1 [Procambarus clarkii]	15	373	39.7	6.95795	-	-	-	60833.6	59740.1	73332	51686	58750.1	51021.3	75900.4	56289.1	55746.8	44561.1	65211.5	72939.5
XP_045605864.1	translin-associated protein X [Procambarus clarkii]	2	273	31.2	5.42462	-	-	-	167.504	189.206	259.389	153.369	128.064	184.127	180.209	264.743	206.745	174.422	195.452	27.7749
XP_045605871.2	mitochondrial 2-oxoglutarate/malate carrier protein [Procambarus clarkii]	7	309	33.9	9.76898	-	-	-	1040.46	871.281	1258.03	1283.94	1311.05	1334.15	1123.28	955.997	723.987	819.282	1462.63	1254.68
XP_045605877.1	pyroglutamyl-peptidase 1 [Procambarus clarkii]	2	242	26.7	5.35919	-	-	-	1752.91	1588.67	2063.44	2005.34	1897.91	1434.58	1782.39	1995.59	1755.51	1573.47	2382.17	1786.69
XP_045605896.2	uncharacterized protein [Procambarus clarkii]	9	987	107.3	4.65143	-	-	-	2373.67	2512.5	2186.94	1512.29	2245.66	2504.99	2196.05	2103.46	2147.46	2007.03	3241.46	3031.91
XP_045605898.2	uncharacterized protein [Procambarus clarkii]	11	371	41.1	5.31207	-	-	-	7299.98	7599.59	8599.84	4504.65	3272.59	5570.64	13684.6	5275.67	7503.11	5521.69	6443.16	8057.65
XP_045605922.2	LOW QUALITY PROTEIN: protein disulfide-isomerase TMX3 [Procambarus clarkii]	4	433	50.4	5.2923	-	-	-	610.475	646.926	693.803	804.418	843.477	741.847	823.908	613.29	652.331	840.977	657.275	708.755
XP_045605924.1	small ribosomal subunit protein uS17m [Procambarus clarkii]	1	166	19.3	8.6496	-	-	-	391.874	396.229	276.85	600.278	589.979	573.768	417.557	816.468	662.171	310.631	410.844	285.393
XP_045605933.1	mitochondrial intermembrane space import and assembly protein 40 [Procambarus clarkii]	1	132	14.4	4.3504	-	-	-	17173.5	17722.8	15498.8	12231.6	19488.4	19743	21089.1	13962.8	17927.5	28073.9	16618.9	19705.6
XP_045605952.2	uncharacterized protein [Procambarus clarkii]	8	597	66.2	4.37738	-	-	-	839.285	975.784	408.171	927.117	818.26	950.917	1351.46	417.895	708.157	973.727	1229.07	1287.94
XP_045606030.1	sodium/calcium exchanger regulatory protein 1 [Procambarus clarkii]	11	132	14.9	7.68524	-	-	-	58006.1	60903	43297	84837.7	60905.5	55680.1	77862.4	58546.3	67664	73456.2	70090.9	58762.2
XP_045606054.1	LOW QUALITY PROTEIN: heat shock protein 75 kDa, mitochondrial [Procambarus clarkii]	21	686	78.3	5.94977	-	-	-	1562.61	1583.66	970.473	2617.97	1465.46	1763.21	1790.34	794.106	748.204	1470.11	2111.07	1066.38
XP_045606070.1	NECAP-like protein CG9132 [Procambarus clarkii]	9	269	28.5	5.67535	-	-	-	914.25	1007.1	590.089	1198.55	622.318	682.556	1683.75	590.643	674.97	1099.39	1075.82	751.713
XP_045606078.1	serine/arginine-rich splicing factor 7 isoform X1 [Procambarus clarkii]	2	229	27	11.4318	-	-	-	1359.35	1380.27	1436.69	1573.06	1620.58	1680.13	2528.25	1399.74	1727.89	1450.5	2280.91	1481.29
XP_045606094.1	large neutral amino acids transporter small subunit 1 isoform X1 [Procambarus clarkii]	4	488	54	8.54559	-	-	-	759.814	768.3	756.103	802.611	983.237	783.438	659.156	919.412	1711.55	781.528	499.813	550.675
XP_045606107.1	signal recognition particle subunit SRP54 [Procambarus clarkii]	6	502	55.9	8.80914	-	-	-	610.726	741.233	761.297	812.767	418.542	536.696	843.121	421.699	904.347	789.586	655.287	567.366
XP_045606109.1	exonuclease 1 [Procambarus clarkii]	1	804	90.1	8.51715	-	-	-	2898.06	3939.34	2800.19	3851.04	8999.76	1591.46	1403.15	1995.57	4150.87	803.72	1403.34	2340.08
XP_045606110.1	coronin-6 isoform X2 [Procambarus clarkii]	11	554	61.9	6.6507	-	-	-	3302.86	3471.77	2321.95	2930.98	2874.87	3150.16	3686.76	2436.05	2825.31	3234.26	3325.2	3025.22
XP_045606118.2	putative neutral ceramidase C [Procambarus clarkii]	6	723	78.8	5.08856	-	-	-	2317.89	2062.42	2583.99	1791.67	2928.05	2466.7	1316.53	4389.94	3381.33	1707.68	1312.09	2488.99
XP_045606131.1	abhydrolase domain-containing protein 2 [Procambarus clarkii]	1	393	44.4	7.98846	-	-	-	230.265	233.744	539.004	709.744	348.224	411.001	193.051	68.8763	296.636	253.487	373.652	283.794
XP_045606134.1	acyl-coenzyme A thioesterase 1 isoform X1 [Procambarus clarkii]	1	456	51.1	6.49139	-	-	-	238.535	127.152	390.474	0.1	0.1	0.1	345.858	551.381	583.408	108.033	138.369	44.8745
XP_045606144.1	golgin subfamily A member 4 isoform X1 [Procambarus clarkii]	16	631	70.9	5.66351	-	-	-	1930.05	2144.38	1554.47	1703.08	1462.06	1416.28	2126.17	1383.06	1215.47	1600.03	1821.53	1839.35
XP_045606154.1	NADH dehydrogenase [ubiquinone] 1 alpha subcomplex subunit 9, mitochondrial [Procambarus clarkii]	13	395	45.1	8.97455	-	-	-	1985.55	1976.27	2690.29	2466.93	1849.99	2219.06	2627.73	2244.23	2125.2	1897.09	2230.18	2273.42
XP_045606155.1	transaldolase [Procambarus clarkii]	14	331	37.3	5.25348	-	-	-	16118.2	16114.1	18013.8	11819.7	15557	14354.1	17645.5	17777.7	14294.5	15165.9	15162.7	17188.5
XP_045606157.1	guanine nucleotide-binding protein G(I)/G(S)/G(T) subunit beta-1 [Procambarus clarkii]	6	340	37.4	5.97955	GNB1	Guanine nucleotide-binding protein G(I)/G(S)/G(T) subunit beta-1	-	3336.32	4131.79	2500.11	1707.79	1718.5	3104.44	3451.13	1976.47	1795.26	3674.3	4400.18	4306.92
XP_045606170.1	mpv17-like protein [Procambarus clarkii]	2	181	20.7	9.48907	-	-	-	11616.1	12411.7	11278.7	10885.2	11915.9	11595.8	8030.83	11881.5	11776.6	7136.03	12781.5	8907.75
XP_045606195.2	gephyrin isoform X1 [Procambarus clarkii]	12	660	70.5	6.31195	-	-	-	2249.73	1890.66	2411.87	2111.16	1402.7	2008.82	1637.36	2314.72	2194.66	2308.21	2059.76	1724.12
XP_045606219.1	NADH dehydrogenase [ubiquinone] 1 beta subcomplex subunit 10 [Procambarus clarkii]	6	160	18.9	6.21991	-	-	-	909.343	834.904	1212.13	1346.01	817.039	942.47	1042.22	1303.77	1017.91	858.194	1001.2	1054.97
XP_045606222.1	large ribosomal subunit protein uL3 [Procambarus clarkii]	15	398	45.3	10.2715	-	-	-	12562.9	14317.4	13569	13683.7	12026.9	10097.6	14424.7	12616.7	14934.6	12654.7	12558.3	12975.5
XP_045606230.2	uncharacterized protein [Procambarus clarkii]	3	1003	114.4	5.90778	-	-	-	0.1	0.1	0.1	148.677	182.485	103.68	63.5077	208.523	269.154	93.9776	108.537	14.9547
XP_045606251.1	uncharacterized protein ND-15 [Procambarus clarkii]	7	104	12.1	6.40436	-	-	-	4001.53	3497.41	5742.32	5402.94	4999.02	4950.49	4824.18	6174.4	5051.25	4145.32	4845.04	4847.02
XP_045606253.1	protein GOLM2 isoform X13 [Procambarus clarkii]	1	566	62.9	5.586	-	-	-	0.1	0.1	0.1	0.1	0.1	0.1	135.181	82.6183	49.6114	192.809	35.8208	99.3789
XP_045606254.1	protein TEX261 [Procambarus clarkii]	1	202	23.3	7.71637	-	-	-	1385.96	1567.95	826.376	1001.59	939.291	1417.04	1512.94	1196.49	1958.9	1252.43	1296.11	1314.25
XP_045606260.1	heat shock factor-binding protein 1 [Procambarus clarkii]	4	83	9.3	4.1568	-	-	-	1350.66	1564.32	2158.62	1018.85	1371.58	1855.35	3557.83	991.82	2524.19	1124.3	2337.75	1982.25
XP_045606261.1	thioredoxin domain-containing protein [Procambarus clarkii]	7	310	34.2	5.81146	-	-	-	1229.98	1795.23	864.045	1272.76	1089.24	1111.26	2516.21	718.799	1409.51	1332.97	1154.74	1890.49
XP_045606288.1	methionine adenosyltransferase 2 subunit beta [Procambarus clarkii]	9	296	32.8	5.78485	-	-	-	1589.52	1550.52	1184.76	2233.83	1004.17	1241.9	2062.94	1284.31	621.41	1978.21	1783.67	1829.25
XP_045606302.2	nudC domain-containing protein 1 isoform X1 [Procambarus clarkii]	1	590	65.8	5.45465	-	-	-	483.512	610.671	428.462	721.129	791.046	698.986	755.321	744.119	826.856	728.772	783.242	750.295
XP_045606309.2	LOW QUALITY PROTEIN: enoyl-CoA hydratase, mitochondrial [Procambarus clarkii]	7	306	32.7	8.32257	-	-	-	2473.24	2683.6	3639.19	2453.6	1587.25	2858.84	4161.71	2639.74	2358.94	2281.63	4189.69	4188.1
XP_045606343.1	digestive cysteine proteinase 3 [Procambarus clarkii]	7	358	39.3	5.21466	-	-	-	6270.74	7638.17	7682.77	7201.88	9157.96	5199.08	2785.7	8678.2	9335.77	5221.71	3765.9	3935.5
XP_045606352.1	hsc70-interacting protein [Procambarus clarkii]	9	408	44	4.87274	-	-	-	1493.75	1103.68	1147.62	2274.7	1415.25	1545.31	2645.78	1889.55	1141.35	1658.63	1901.99	1930.08
XP_045606405.1	small ribosomal subunit protein uS2 [Procambarus clarkii]	9	313	33.6	4.86822	-	-	-	13483.6	14829.9	12565.2	16735.4	12164.4	10079.6	15368.7	11008	13717.7	14227	14159.6	14200.5
XP_045606406.1	uncharacterized protein [Procambarus clarkii]	7	943	109.3	6.1507	-	-	-	652.307	554.861	505.326	889.935	217.895	464.047	592.252	524.232	473.062	628.065	438.977	497.298
XP_045606417.1	cotranscriptional regulator ARB2A isoform X1 [Procambarus clarkii]	1	459	50	4.69244	-	-	-	186.543	356.684	292.399	0.1	0.1	0.1	348.774	113.371	206.668	146.113	277.056	288.604
XP_045606423.1	uncharacterized protein [Procambarus clarkii]	14	241	26.7	4.94977	-	-	-	31747.6	36037.2	21367.2	41867.8	28669.3	33670.9	42467.4	26452.3	19713.6	30497.3	37118.6	27179.1
XP_045606425.1	neurofilament light polypeptide [Procambarus clarkii]	1	138	15	5.04266	-	-	-	2733.97	1984.59	2482.86	2700.77	2561.14	3613.04	3807.8	2714.74	2890.6	2725.26	3909.17	3863.32
XP_045606440.1	BTB/POZ domain-containing protein 17 isoform X1 [Procambarus clarkii]	1	619	69.4	5.62225	-	-	-	10120.1	10147.7	13969.9	5511.24	6398.49	4411.58	1467.69	6065.14	11660.7	3773.09	4988.37	4102.97
XP_045606464.1	glutaredoxin 3 isoform X1 [Procambarus clarkii]	8	324	35.8	5.2182	-	-	-	1522.03	2046.57	1623.26	1375.88	971.023	1160.53	1919.48	1463.38	1656.66	1701.92	1177.39	1406.37
XP_045606526.2	uncharacterized protein [Procambarus clarkii]	1	264	29.4	4.11859	-	-	-	12850.4	12886.8	14864.6	12957.9	13417.2	11452	9001.6	16888.2	17352	10814.5	13137.3	10433.3
XP_045606614.1	leucine-rich repeat-containing protein 57 [Procambarus clarkii]	5	240	26.3	5.63055	-	-	-	818.538	966.49	553.584	959.75	1042.43	1104.64	1203.27	684.184	1267.6	1154.05	852.424	766.424
XP_045606619.1	dolichol-phosphate mannosyltransferase subunit 1 [Procambarus clarkii]	10	239	26.9	9.19757	-	-	-	2999.21	2965.12	2903.66	4258.4	3520.28	3067.27	3341.53	3435.28	2907.59	3132.92	2652.51	3278.79
XP_045606621.2	uncharacterized protein [Procambarus clarkii]	18	999	113.8	4.83795	-	-	-	1508.89	1669.88	1982.12	3555.25	3445.65	2048.69	949.838	2380.56	3036.83	1937.86	1168.02	1452.36
XP_045606629.1	ubiquinone biosynthesis O-methyltransferase [Procambarus clarkii]	4	319	35.2	6.17242	-	-	-	541.205	494.133	490.373	466.535	467.748	588.153	610.969	367.114	513.064	561.841	687.297	639.221
XP_045606639.1	RNA-binding protein squid isoform X3 [Procambarus clarkii]	2	341	36.9	5.79913	-	-	-	948.739	1370.79	755.369	2165.14	167.433	536.275	3790.08	123.641	443.838	1470	1787.16	808.784
XP_045606648.1	ras-related protein Rab-7a [Procambarus clarkii]	8	205	23.2	5.77374	-	-	-	3885.61	3468.15	3108.7	3221.39	2644.77	3079.43	3747.9	2957.55	3215.14	2962.25	3653.63	3572.72
XP_045606650.1	eukaryotic translation initiation factor 3 subunit A [Procambarus clarkii]	23	1259	148.4	8.1026	-	-	-	2769.5	2661.25	1760.46	3711.29	1773.34	2504.43	3642.67	1396.65	1977.97	2448.38	2826.27	2270.91
XP_045606652.2	tetratricopeptide repeat protein 39B [Procambarus clarkii]	8	651	74.6	6.50763	-	-	-	323.614	393.394	205.051	176.663	251.085	95.5931	397.018	200.979	232.98	228.524	219.444	229.487
XP_045606654.2	tripartite motif-containing protein 59 [Procambarus clarkii]	3	381	41.9	6.4632	-	-	-	202.121	558.296	331.423	0.1	0.1	0.1	278.892	190.43	497.29	584.228	442.443	395.779
XP_045606678.1	caspase Dronc [Procambarus clarkii]	1	611	70.5	6.80402	-	-	-	0.1	0.1	0.1	0.1	0.1	0.1	39.8959	104.102	173.45	289.195	150.055	298.538
XP_045606684.1	PRA1 family protein 3 [Procambarus clarkii]	3	204	23.2	9.36102	-	-	-	2203.61	2019.4	1536.59	3017.85	2481.28	2122.59	2730.65	1771.28	1359.6	2520.24	1970.19	1511.3
XP_045606686.1	cysteine and histidine-rich domain-containing protein 1 [Procambarus clarkii]	4	346	39	5.75836	-	-	-	542.24	649.033	413.879	437.199	303.421	338.032	499.628	456.917	375.024	523.94	784.971	541.683
XP_045606687.1	eukaryotic translation initiation factor 3 subunit H [Procambarus clarkii]	9	331	37.9	6.21332	-	-	-	1135.64	1455.33	552.06	2034.81	1037.2	914.055	2849.51	492.264	276.439	1342.78	1417.27	1017.5
XP_045606690.2	gamma-crystallin D [Procambarus clarkii]	1	220	24.4	4.57172	-	-	-	0.1	0.1	0.1	0.1	0.1	0.1	365.325	864.991	821.611	203.787	52.1083	84.5839
XP_045606698.1	RNA polymerase II subunit A C-terminal domain phosphatase SSU72 [Procambarus clarkii]	1	192	22	4.82379	-	-	-	340.036	377.461	336.192	341.365	295.839	347.852	286.435	377.459	452.69	324.137	332.972	174.228
XP_045606701.2	putative aminopeptidase W07G4.4 isoform X1 [Procambarus clarkii]	17	513	54.8	6.08954	-	-	-	25447.5	28678.4	30851.2	25944.5	25524.5	25378.4	25309.4	21649.4	23847.1	27852	21621.3	24775.9
XP_045606703.1	pyridoxal phosphate homeostasis protein isoform X1 [Procambarus clarkii]	4	272	30	6.50165	-	-	-	436.741	571.465	613.704	507.185	810.727	553.27	589.328	816.578	556.382	599.579	511.061	515.348
XP_045606709.2	uncharacterized protein [Procambarus clarkii]	6	1681	184.5	5.77045	-	-	-	257.214	198.98	202.672	166.727	48.1377	126.068	104.741	329.424	436.518	108.663	200.134	104.253
XP_045606728.1	heat shock cognate 71 kDa protein [Procambarus clarkii]	16	638	69.9	5.23663	hsp70	Heat shock protein 70 kDa	-	7170.35	7258.61	7322.79	5747.69	7042.39	6348.21	6556.38	6064.54	7787.69	6553.28	6353.7	5794.19
XP_045606735.1	synaptophysin isoform X4 [Procambarus clarkii]	2	231	25.7	5.26727	-	-	-	101.566	169.88	175.374	169.304	224.235	263.567	363.805	307.099	633.297	378.278	163.078	271.336
XP_045606764.1	probable caffeoyl-CoA O-methyltransferase 2 [Procambarus clarkii]	5	225	24.5	5.50043	-	-	-	8675.77	8831.88	7178.54	8963.89	8560.64	5719.89	7228.7	9859.35	11316.1	8742.23	5917.73	6878.15
XP_045606772.1	ADP-ribosylation factor GTPase-activating protein 2 isoform X3 [Procambarus clarkii]	6	550	60.7	7.10089	-	-	-	1101.64	1278.75	1236.19	1202.29	1123.69	1249.08	1516.32	989.388	930.74	1422.01	1334.28	1145.79
XP_045606783.2	E3 UFM1-protein ligase 1 [Procambarus clarkii]	16	791	88.7	5.89435	-	-	-	948.899	1077.62	827.034	1402.49	903.252	838.573	1416.22	927.967	841.036	979.062	1171.13	1000.47
XP_045606794.2	uncharacterized protein [Procambarus clarkii]	17	566	62	6.8764	-	-	-	16225.7	16480.9	28137.6	24439.8	16283.2	37793	68560.7	25798.1	18030.4	17928.8	61067	42162.9
XP_045606821.1	exportin-5 isoform X1 [Procambarus clarkii]	4	1213	137.3	5.93988	-	-	-	422.171	536.1	268.298	640.485	435.081	373.098	494.138	418.584	419.011	345.631	434.144	486.297
XP_045606824.1	pancreatic triacylglycerol lipase [Procambarus clarkii]	2	323	34	4.61676	-	-	-	2228	2058.58	2711.22	4284.09	3748.77	3417.59	1870.99	4480.25	5124.07	1771.08	2359.55	2638.09
XP_045606835.2	digestive cysteine proteinase 2-like [Procambarus clarkii]	10	327	35.8	4.60455	-	-	-	24342	19042.3	29404.6	32508.6	30342.7	22924	28283.1	24150.4	39942.9	14527.1	19571.6	16360.2
XP_045606858.1	replication protein A 70 kDa DNA-binding subunit isoform X1 [Procambarus clarkii]	9	601	67.1	6.03632	-	-	-	682.123	731.13	661.784	454.157	555.892	750.094	527.448	561.761	844.46	598.832	586.24	561.327
XP_045606866.1	ras-like protein 2 [Procambarus clarkii]	5	202	22.9	8.67975	-	-	-	967.778	1009.14	899.756	1023.12	666.482	924.489	1364.91	874.211	874.892	1114.17	941.183	1071
XP_045606872.2	mucin-22 isoform X1 [Procambarus clarkii]	9	1801	200.6	5.33624	-	-	-	123.865	111.838	141.342	232.461	43.9795	170.626	289.525	91.3532	119.834	214.107	131.367	148.51
XP_045606879.2	ero1-like protein isoform X2 [Procambarus clarkii]	13	470	53.5	5.93317	-	-	-	2392.21	2572.86	1227.47	3710.28	1831.26	1776.61	2654.85	1223.62	1057.51	2251.51	2189.75	1525.69
XP_045606892.2	uncharacterized protein [Procambarus clarkii]	4	379	41.2	5.41303	-	-	-	585.98	791.005	893.433	485.639	847.215	997.995	735.475	829.113	931.422	394.067	908.779	805.711
XP_045606900.2	pseudohemocyanin-2 [Procambarus clarkii]	26	681	78.7	5.49383	-	-	-	15018.6	17681.3	11442.4	16627.2	25074	11079.2	33607.9	7728.97	9848.71	32982.4	4163.19	7663.77
XP_045606902.2	pseudohemocyanin-2-like [Procambarus clarkii]	9	685	79	5.37201	-	-	-	10097.1	13831.3	8611.35	10174.4	8736.09	6235.35	17196.5	3705.85	4328.5	13523.9	2563.49	5553.34
XP_045606903.2	pseudohemocyanin-2-like [Procambarus clarkii]	4	686	79.4	5.33636	-	-	-	4525.84	7236.92	1569.97	8092.66	11491.9	5161.9	22483.1	5777.87	6992.22	15577.9	1741.82	4696.33
XP_045606904.2	pseudohemocyanin-2 [Procambarus clarkii]	1	685	78.9	5.43487	-	-	-	3742.05	6436.4	3139.44	3978.78	4048.8	2440.99	7244.85	1980.69	2319.65	10167	515.482	1721.75
XP_045606934.2	uncharacterized protein [Procambarus clarkii]	1	438	48.8	5.53827	-	-	-	140.307	222.346	174.029	187.208	231.315	73.3236	0.1	0.1	0.1	166.349	113.205	126.921
XP_045606942.1	dolichyl-diphosphooligosaccharide--protein glycosyltransferase subunit STT3B isoform X1 [Procambarus clarkii]	11	782	88.7	9.07977	-	-	-	4758.72	4559.81	5942.3	7340.6	4610.44	4806.31	5881.4	5628.11	3674.28	5833.86	5166.19	5187.74
XP_045606948.1	glycogen phosphorylase [Procambarus clarkii]	34	849	97.5	6.62714	Glyp	Alpha-1,4 glucan phosphorylase	-	12051	12170.7	13745.2	12657.5	11592.6	12844.6	21730.4	14804.6	11176.7	13584.8	15008.1	13492.1
XP_045606952.2	dipeptidyl peptidase 3 isoform X1 [Procambarus clarkii]	33	790	89.9	6.14325	-	-	-	2816.57	3092.27	2890.54	2898.34	2541.34	2439.43	2996.23	2804.87	2776.37	2559.07	2794.51	2701.67
XP_045606960.2	aldehyde dehydrogenase, mitochondrial [Procambarus clarkii]	27	523	57.3	6.29938	Aldh	Aldehyde dehydrogenase	-	96640.3	92881.4	121713	105698	127608	112591	96660.7	135473	140892	105432	109072	108879
XP_045606962.2	inositol polyphosphate 1-phosphatase [Procambarus clarkii]	3	377	41.5	5.49799	-	-	-	243.917	245.133	258.378	248.025	113.569	161.563	416.889	418.609	177.589	263.541	219.521	302.051
XP_045606969.1	stomatin-like protein 2, mitochondrial [Procambarus clarkii]	9	346	38.3	6.9378	-	-	-	1903.36	1838.27	1499.75	1146.5	1775.06	1801.45	1689.42	1340.72	936.883	1467.84	2088.76	1642
XP_045607068.2	beta-mannosidase isoform X1 [Procambarus clarkii]	10	971	110	4.67535	-	-	-	3305.79	3501.46	3996.31	3722.73	3892	2704.05	3085.9	3076.64	4388.14	3085.04	2437.6	3018.88
XP_045607182.2	polypyrimidine tract-binding protein 1 isoform X9 [Procambarus clarkii]	2	591	64	8.86542	-	-	-	439.77	548.657	403.249	1954.13	460.84	1069.84	2635.73	361.274	344.643	1139.97	827.824	494.825
XP_045607193.1	large ribosomal subunit protein uL10 [Procambarus clarkii]	9	318	34.6	5.46429	-	-	-	29986	32569	31903.1	33734.6	25887.6	31302.3	37155.7	35049.6	28927.4	31276.9	31583.3	34562.1
XP_045607194.1	mitogen-activated protein kinase 1 [Procambarus clarkii]	12	365	42.4	6.15167	-	-	-	3734.41	2940.26	3729.4	3644.43	4376.99	3558.85	4743.07	3744.4	3795.2	3769.84	3724.03	4353.68
XP_045607196.1	protein jagunal isoform X1 [Procambarus clarkii]	1	202	23.4	8.31305	-	-	-	1673.26	1662.37	1319.47	2224.57	2060.07	1381.75	1096.31	2418.69	1757.54	882.614	1111.95	1288.08
XP_045607199.2	uncharacterized protein [Procambarus clarkii]	11	861	97.4	4.96002	-	-	-	865.196	1062.73	769.774	995.654	644.408	1129.18	1115.75	585.233	755.623	1037.97	1341.9	630.866
XP_045607204.1	U2 snRNP-associated SURP motif-containing protein [Procambarus clarkii]	1	934	107.2	6.94855	-	-	-	0.1	0.1	0.1	277.125	389.213	514.771	755.909	375.514	385.708	970.294	504.806	2148.05
XP_045607210.1	RNA-binding protein 45 isoform X1 [Procambarus clarkii]	3	598	65.4	8.49359	-	-	-	363.478	464.755	461.05	453.143	527.356	538.075	479.54	516.345	720.052	512.704	499.828	616.773
XP_045607229.1	endoplasmic reticulum-Golgi intermediate compartment protein 1 [Procambarus clarkii]	6	291	32.8	5.98956	-	-	-	3360.09	3842.92	3796.64	3774.96	3583.96	3808.27	4294.86	4505.95	4231.06	3686.79	3926.43	4823.49
XP_045607233.1	formylglycine-generating enzyme [Procambarus clarkii]	12	377	42.4	5.08832	-	-	-	1696.14	1584.6	2147.51	2424.29	1582.98	1987.17	2139.42	2145.22	2113.17	1827.37	2637.4	2540.52
XP_045607240.1	uncharacterized protein BORCS6 isoform X1 [Procambarus clarkii]	1	353	38.7	4.513	-	-	-	220.08	123.735	203.814	52.8037	230.306	156.309	428.43	198.073	234.354	200.799	216.479	237.802
XP_045607288.1	actin-interacting protein 1 isoform X1 [Procambarus clarkii]	16	601	65.6	6.17328	-	-	-	6575.25	7096.71	6336.01	5134.3	5028.18	4978.72	6590.86	5452.33	4709.39	5689.28	5899.25	5624.44
XP_045607296.1	dnaJ homolog subfamily A member 1 [Procambarus clarkii]	11	396	44.5	6.80829	-	-	-	2356.68	2439.44	1000.87	1692	1017.78	1580.19	2688.95	954.535	1351.12	2090.08	2061.9	1946.21
XP_045607298.1	uncharacterized protein [Procambarus clarkii]	3	993	105.6	7.82733	-	-	-	1775.59	2337.28	1411.58	1742.54	1282.59	889.131	6434.92	1081.14	368.687	1271.55	2922.64	2612.56
XP_045607301.1	uncharacterized protein [Procambarus clarkii]	6	474	54.2	6.44989	-	-	-	275.497	225.743	264.754	213.244	276.167	208.88	312.893	269.387	354.942	207.293	241.307	254.46
XP_045607310.1	dynein light chain roadblock-type 2 [Procambarus clarkii]	1	97	10.8	6.09943	-	-	-	430.783	338.491	398.062	407.881	328.185	391.914	349.887	574.232	650.641	275.507	341.265	603.856
XP_045607333.2	UDP-glucose 6-dehydrogenase isoform X1 [Procambarus clarkii]	3	574	63.7	5.67755	-	-	-	171.245	204.257	324.152	470.418	449.851	361.923	495.007	513.361	416.974	277.533	726.268	337.002
XP_045607335.2	LOW QUALITY PROTEIN: malonyl-CoA decarboxylase, mitochondrial [Procambarus clarkii]	7	605	68.2	8.47589	-	-	-	233.057	246.047	429.484	234.293	173.501	423.038	335.634	339.359	281.546	270.254	421.892	303.527
XP_045607365.1	hematopoietic prostaglandin D synthase isoform X3 [Procambarus clarkii]	8	217	25.7	8.38922	-	-	-	3121.58	3417.94	3540.62	5163.7	5910	3192.03	2667.18	4286.35	5459.32	5401.47	2758.44	3328.08
XP_045607382.1	valine--tRNA ligase isoform X1 [Procambarus clarkii]	29	1180	134.7	6.35065	-	-	-	2133.92	2325.48	2357.76	2756.27	2327.56	2253.3	2178.86	2458.56	2647.43	2653.22	2773.94	2646.41
XP_045607384.1	ribosome production factor 2 homolog [Procambarus clarkii]	2	309	35.7	9.97552	-	-	-	201.066	181.222	126.5	117.374	184.873	117.867	240.969	249.073	233.743	171.586	246.145	250.424
XP_045607397.1	eukaryotic translation initiation factor 3 subunit I isoform X1 [Procambarus clarkii]	10	329	36.9	5.66132	-	-	-	1565.52	1513.56	1248.6	1401.81	1060.53	1214.87	1579.81	1108.91	1274.6	1439.33	1580.96	1322.67
XP_045607399.1	gamma-aminobutyric acid receptor-associated protein [Procambarus clarkii]	1	119	14.1	8.59174	gabarap	Gamma-aminobutyric acid receptor-associated protein	-	9287.52	10331.8	6383.7	8853.2	9604.53	8449.95	9931	6433.98	6179.73	9604.47	8883.12	7021.65
XP_045607414.1	serine/threonine-protein phosphatase 5 [Procambarus clarkii]	3	479	55	6.10138	-	-	-	632.164	592.022	470.948	421.459	453.331	450.313	404.51	607.559	617.033	585.576	523.181	447.596
XP_045607419.1	prostaglandin G/H synthase 2 [Procambarus clarkii]	1	609	69	6.31329	-	-	-	369.193	283.383	300.325	382.639	488.577	359.438	149.061	235.832	467.625	164.621	122.073	341.274
XP_045607423.1	renin receptor [Procambarus clarkii]	2	322	35.1	5.5163	-	-	-	480.561	523.094	305.659	462.168	417.942	322.671	710.973	313.003	139.688	555.616	350.604	216.995
XP_045607428.1	dynein axonemal assembly factor 10 [Procambarus clarkii]	3	354	39.4	7.10394	-	-	-	332.422	403.582	221.411	335.786	355.113	248.979	327.31	103.228	174.252	344.716	325.023	311.576
XP_045607436.1	uncharacterized protein [Procambarus clarkii]	4	539	60.7	5.70038	-	-	-	321.449	158.292	116.096	251.767	220.247	175.852	311.449	183.981	202.125	219.23	206.967	288.869
XP_045607441.1	NADP-dependent malic enzyme isoform X1 [Procambarus clarkii]	21	653	72.4	6.20721	-	-	-	11740.9	11065.5	14163.5	9985.85	9971.65	12361.1	11365.6	12728.1	10695.3	9258.2	12353.4	12139.4
XP_045607468.2	LOW QUALITY PROTEIN: sarcosine dehydrogenase, mitochondrial [Procambarus clarkii]	25	904	99.6	6.07416	-	-	-	5204.94	6101.95	5160.35	4528.82	3468.6	6064.32	6546.44	5292.14	3508.1	3182.21	6699.56	7848.38
XP_045607488.1	protein Star [Procambarus clarkii]	10	365	40.4	7.98517	-	-	-	3307.6	3569.2	2976.76	2496.47	2743.19	2835.46	3079.24	2542.9	3563.31	2543.26	2336.19	2670.54
XP_045607490.1	fatty acid binding protein 1-B.1 [Procambarus clarkii]	12	130	13.7	6.27093	-	-	-	455996	546923	528926	740590	645056	552703	534954	706644	815978	406079	626924	700628
XP_045607493.1	ras-related protein Rab-8A [Procambarus clarkii]	7	209	23.8	8.99384	-	-	-	13867.1	14491.2	14708.1	14661.5	14046.1	11998.6	14018.5	15104	14972	13079.4	12978.9	13733.7
XP_045607495.1	GDP-L-fucose synthase [Procambarus clarkii]	5	319	36.2	6.51056	-	-	-	458.066	451.677	373.256	447.926	361.726	485.091	687.546	346.044	281.803	271.867	353.359	667.289
XP_045607501.1	26S proteasome regulatory subunit 7 [Procambarus clarkii]	21	433	48.2	5.65509	Rpt1	26S protease regulatory subunit 7-like protein	-	3644.51	3312.81	2947.53	3573.73	3285.16	3135.12	3592.98	3362.12	2082.83	3221.7	3432.12	3321.29
XP_045607514.1	transmembrane protein 120 homolog [Procambarus clarkii]	8	473	56.4	6.69659	-	-	-	553.919	688.407	694.593	508.38	551.057	653.733	715.107	500.493	512.548	480.262	783.744	740.742
XP_045607523.1	aconitate hydratase, mitochondrial [Procambarus clarkii]	26	788	85	6.48468	-	-	-	14207.4	14961.3	17124	17159.2	14205.3	18707.1	20526.6	14410	10702.6	16358.5	24221.9	19806.8
XP_045607524.1	putative phospholipase B-like 2 isoform X1 [Procambarus clarkii]	3	553	62.9	6.13593	-	-	-	147.488	232.965	259.864	138.44	147.184	224.457	342.356	245.776	177.31	140.413	137.671	86.5758
XP_045607529.1	T-complex protein 1 subunit theta [Procambarus clarkii]	23	546	59.7	5.22308	-	-	-	8372.47	9403.55	5886.26	7639.9	5491.47	6822.47	9489.91	4950.27	1917.02	6728.92	8694.05	6557.94
XP_045607598.2	splicing factor Cactin isoform X1 [Procambarus clarkii]	1	970	115.2	10.2426	-	-	-	0.1	0.1	0.1	0.1	0.1	0.1	71.2304	27.7434	123.984	160.382	60.7225	58.4326
XP_045607601.1	carbonic anhydrase 2 [Procambarus clarkii]	9	271	29.6	5.51154	Ca	Carbonic anhydrase	-	990.793	799.733	868.794	643.7	172.024	600.271	2133.28	692.365	1035.64	2461.17	3225.96	367.523
XP_045607607.1	NADH dehydrogenase [ubiquinone] 1 alpha subcomplex subunit 7 [Procambarus clarkii]	4	115	12.8	9.55768	-	-	-	1880.67	1561.72	1134.11	2850.57	816.66	2254.84	3914.18	1137.8	856.081	1118.49	2525.96	1423.69
XP_045607661.1	O-phosphoseryl-tRNA(Sec) selenium transferase isoform X1 [Procambarus clarkii]	5	485	53	8.7182	-	-	-	634.182	540.548	704.439	976.554	712.534	878.879	940.048	965.405	668.242	850.053	585.254	798.075
XP_045607693.2	SEC23-interacting protein isoform X1 [Procambarus clarkii]	11	1428	149.4	6.00763	-	-	-	808.271	954.429	978.995	780.292	1082.29	946.813	1030.4	921.465	448.204	774.903	776.709	821.84
XP_045607722.1	small nuclear ribonucleoprotein-associated protein B [Procambarus clarkii]	3	193	20.3	10.5803	-	-	-	1545.88	1952.53	2299.99	1909.12	2091.79	2254.85	3091.37	2119.06	2236.36	2257.12	3133.75	2339.74
XP_045607753.1	peptidyl-prolyl cis-trans isomerase Fkbp12 [Procambarus clarkii]	3	132	14.2	7.82282	-	-	-	3791.24	4453.49	1942.26	4700.19	3192.75	3103.86	4261.44	2744.59	3459.17	4492.66	5481.02	3721.3
XP_045607777.1	uncharacterized HIT-like protein Synpcc7942_1390 [Procambarus clarkii]	3	166	18.5	9.63702	-	-	-	2734.31	2904.81	3593.9	3255.18	4272.38	3910.38	3348.38	4044.18	3261.75	2148.32	3877.01	5241.43
XP_045607778.1	glycogen [starch] synthase [Procambarus clarkii]	14	700	79.4	5.9505	-	-	-	3392.97	3538.15	1422.1	4788.49	3405.85	4190.77	6299.5	1991.3	1783.73	4909.32	5263.97	2868.45
XP_045607784.1	D-3-phosphoglycerate dehydrogenase isoform X1 [Procambarus clarkii]	14	533	56.5	6.17633	-	-	-	11193.2	11664.8	13586.2	7622.54	12039.5	11706.7	16074.1	7399.94	8541.92	10504.9	10035.7	11364
XP_045607792.2	aldo-keto reductase family 1 member B1 [Procambarus clarkii]	24	351	39.6	6.51837	-	-	-	41039.5	46381.9	42487.4	50280.3	37344.5	33827.2	37895	43917.6	45086.2	35878.9	32703.5	37058.5
XP_045607793.1	aldo-keto reductase family 1 member B1 [Procambarus clarkii]	17	317	35.3	6.15533	-	-	-	44113.1	64152.4	38046.7	24984.9	23886.2	30318.4	77850.6	19997.3	29462.3	33450.5	38820.8	52322
XP_045607811.2	neprilysin-1 [Procambarus clarkii]	15	805	89.1	4.42792	-	-	-	6317.88	6372.56	10469.7	5853.43	15533.5	9635.84	5583.96	10195.5	19028.9	9864.24	6579.11	12219.6
XP_045607825.1	solute carrier family 66 member 3 [Procambarus clarkii]	3	208	22.6	9.01288	-	-	-	96.269	302.448	181.524	325.44	132.045	225.281	1170.32	464.576	320.876	103.388	278.506	307.778
XP_045607834.2	vesicle-fusing ATPase 1 isoform X1 [Procambarus clarkii]	11	819	90.5	6.50433	-	-	-	370.108	472.888	273.365	455.544	374.759	229.674	612.732	283.038	395.201	421.395	390.607	392.878
XP_045607835.2	propionyl-CoA carboxylase alpha chain, mitochondrial isoform X2 [Procambarus clarkii]	14	717	79.1	6.29755	-	-	-	1118.32	972.985	1159.81	1475.94	1010.85	1476.06	2125.38	1637.94	966.794	1086.67	2347.87	1840.2
XP_045607840.1	signal peptidase complex subunit 2 isoform X2 [Procambarus clarkii]	7	192	21.7	6.9527	-	-	-	3057.06	2986.75	2669.2	3423.53	2469.5	2565.34	2942.05	2610.15	2603.88	2916.94	2957.02	3465.43
XP_045607844.1	ribose-5-phosphate isomerase [Procambarus clarkii]	4	268	29.4	7.71808	-	-	-	1868.38	1867.98	1923.34	1825.98	1973.88	1719.47	2146.64	2524.49	1542.89	1856	1888.53	2223.53
XP_045607850.2	uncharacterized protein [Procambarus clarkii]	1	545	64.1	9.12335	-	-	-	147.033	204.086	117.192	263.185	295.349	202.1	278.857	227.129	308.068	246.186	324.208	291.88
XP_045607863.2	FAD-dependent oxidoreductase domain-containing protein 1 [Procambarus clarkii]	8	472	52.2	6.67694	-	-	-	3432.27	3545.74	3676.59	4153.76	4436.6	4082.26	4228.29	5225.58	4767.89	4153.97	5696.2	3948.53
XP_045607867.1	H/ACA ribonucleoprotein complex subunit 2 [Procambarus clarkii]	2	239	26.2	4.63117	-	-	-	0.1	0.1	0.1	0.1	0.1	0.1	146.716	199.981	173.026	292.763	358.11	494.534
XP_045607877.2	putative aldolase class 2 protein RP493 [Procambarus clarkii]	7	276	31	6.12457	-	-	-	8119.1	7387.47	11537.8	10230.7	12302.4	11201.9	13239.5	10512.4	9145.47	10105.6	17218.5	11129
XP_045607883.2	solute carrier family 15 member 2 isoform X3 [Procambarus clarkii]	11	755	84.8	5.18732	-	-	-	593.391	257.152	1341.66	268.087	665.5	1214.95	2413.7	1246.86	1049.59	728.388	2211.05	1904.63
XP_045607884.2	beta-galactosidase-1-like protein 2 [Procambarus clarkii]	3	658	73.6	4.48968	-	-	-	418.49	415.708	628.598	554.416	619.45	524.038	376.033	541.506	629.211	310.616	139.363	846.364
XP_045607885.1	large ribosomal subunit protein uL4m [Procambarus clarkii]	2	287	32.3	8.92645	-	-	-	299.079	313.215	314.95	210.135	354.742	184.165	185.164	264.411	284.806	238.154	164.186	192.517
XP_045607893.2	myosin heavy chain, non-muscle isoform X3 [Procambarus clarkii]	96	2034	235	5.42181	-	-	-	31635.8	34128.1	29912.7	24985.2	28192	33261.2	40431.1	25388.2	27285.7	33848.7	31864.7	31011
XP_045607900.2	LOW QUALITY PROTEIN: golgin subfamily B member 1 [Procambarus clarkii]	32	2920	335.3	4.75238	-	-	-	565.675	743.702	662.003	538.036	661.748	597.363	762.924	650.479	810.195	656.409	491.602	495.384
XP_045607920.1	transcription elongation regulator 1 isoform X1 [Procambarus clarkii]	11	1372	153.2	6.02997	-	-	-	583.648	428.902	321.815	644.327	535.166	432.135	679.279	618.023	490.984	506.571	570.864	400.581
XP_045607937.1	NAD(P)H-hydrate epimerase isoform X1 [Procambarus clarkii]	2	291	32.3	8.52167	-	-	-	10170.6	8140.18	10347.8	10739.1	12771.1	11472.2	9130.07	10601.2	9784.58	11085.9	9287.49	7835.73
XP_045607947.1	LOW QUALITY PROTEIN: mitochondrial-processing peptidase subunit alpha [Procambarus clarkii]	6	528	58	6.14508	-	-	-	705.496	774.513	742.213	635.559	735.164	699.152	729.294	759.17	613.208	523.217	935.142	870.417
XP_045607959.2	sulfite oxidase isoform X1 [Procambarus clarkii]	17	590	66.1	6.34882	-	-	-	4595.33	4315.31	5327.64	4596.95	4406.28	5163.07	4590	4500.87	3729.12	3481.69	5162.27	5060.67
XP_045607980.2	methanethiol oxidase isoform X1 [Procambarus clarkii]	15	487	54.4	5.97797	-	-	-	10133.1	10030.8	14944.3	14358.6	11907.7	12568.8	11782.2	16288.8	21727.8	14708.4	20072.2	12950.2
XP_045607986.2	protein D1 [Procambarus clarkii]	6	179	19.9	5.83514	-	-	-	9541.83	11055.4	13642.1	10324.6	7057.53	10825.4	10578.2	15893	9447.68	7927.49	9741.95	11437.9
XP_045607993.1	SH3 domain-containing kinase-binding protein 1 isoform X3 [Procambarus clarkii]	5	801	88.7	8.34564	-	-	-	392.177	379.137	454.269	378.937	364.772	524.208	538.724	447.461	463.15	372.454	380.277	387.639
XP_045608009.1	cytosolic 10-formyltetrahydrofolate dehydrogenase isoform X1 [Procambarus clarkii]	42	919	100.9	5.42548	-	-	-	30368.6	31269.8	37627.1	32861	29438.6	33935.7	37419.3	35300.6	38490	29513.8	40691	32747.5
XP_045608031.1	lambda-crystallin homolog isoform X3 [Procambarus clarkii]	11	314	35.2	6.48749	-	-	-	15571.5	15345.8	8138.94	22260.8	14112.5	19026.5	45631.8	16004.8	7256.65	20209.1	23721.5	10127.1
XP_045608033.2	lambda-crystallin homolog isoform X1 [Procambarus clarkii]	1	314	35.2	5.84308	-	-	-	8974.92	7753.39	5473.44	20209.1	9952.68	12020.7	27525.5	6507.35	3940.07	13052.6	10889.8	5933.37
XP_045608037.1	arylalkylamine N-acetyltransferase-like 2 isoform X2 [Procambarus clarkii]	7	225	25.3	6.12909	-	-	-	190.833	267.962	181.462	168.02	258.392	831.056	550.102	367.66	244.772	350.133	1778	1105.86
XP_045608046.2	lamin Dm0 isoform X3 [Procambarus clarkii]	29	607	69.1	5.45075	-	-	-	5077.45	5774.14	2524.28	5376.85	3241.08	6224.9	9494.82	2542.35	3068.86	6084.12	7607.03	5867.24
XP_045608066.1	protein D2 [Procambarus clarkii]	6	177	19.8	5.72003	-	-	-	2464.58	2376	2541.86	2665.45	1863.07	2549.75	2532.21	1786.04	1219.04	1765.23	1936.29	2343.17
XP_045608169.1	uncharacterized protein Non2 isoform X1 [Procambarus clarkii]	4	233	25.9	5.96063	-	-	-	508.71	610.245	337.633	217.388	306.065	510.043	1029.34	1323.78	170.023	616.517	894.977	604.949
XP_045608171.1	calcium uptake protein 1 homolog, mitochondrial isoform X1 [Procambarus clarkii]	1	571	64.9	6.88312	-	-	-	112.058	70.1476	104.547	0.1	0.1	0.1	0.1	0.1	0.1	177.652	66.3771	42.2507
XP_045608181.2	electron transfer flavoprotein subunit beta [Procambarus clarkii]	14	254	27.9	6.47467	-	-	-	11076.1	11178.9	12019.4	13470.5	13392	14567	14394.3	15275.4	7484.23	11442.6	17533.6	11750.4
XP_045608184.2	G-protein-signaling modulator 2 isoform X1 [Procambarus clarkii]	1	743	81.9	5.61652	-	-	-	73.6043	111.677	80.1487	0.1	0.1	0.1	149.611	963.304	443.241	106.118	230.274	213.89
XP_045608211.2	multidrug resistance-associated protein 1 isoform X7 [Procambarus clarkii]	18	1538	171.7	7.0036	-	-	-	1320.29	1223.62	1726.76	1200.51	1106.69	1299.82	847.582	1453.35	1124.62	1130.87	1823.9	1370.8
XP_045608217.1	coronin-7 isoform X4 [Procambarus clarkii]	6	1037	115.8	6.15387	-	-	-	700.428	716.288	453.019	394.746	459.659	763.608	987.208	838.621	709.764	682.189	561.247	729.688
XP_045608227.1	nuclear pore complex protein Nup205 [Procambarus clarkii]	3	1900	208.8	5.66779	-	-	-	170.266	210.338	138.748	383.069	323.072	147.609	170.473	164.734	199.1	271.221	261.6	174.924
XP_045608228.1	elongation factor Tu isoform X2 [Procambarus clarkii]	16	467	52	7.20026	-	-	-	910.314	933.023	679.769	1895.19	959.502	1176.85	1783.81	905.916	753.382	1116.85	1672.31	1007.72
XP_045608242.1	uncharacterized protein [Procambarus clarkii]	2	378	41.2	8.15961	-	-	-	642.347	447.176	406.025	0.1	0.1	0.1	443.643	506.795	780.46	441.671	114.839	516.027
XP_045608243.1	uncharacterized protein [Procambarus clarkii]	7	292	32.3	5.42816	-	-	-	475.681	525.211	269.953	131.913	239.653	607.802	953.56	74.6154	276.616	234.502	470.174	697.975
XP_045608253.1	small ribosomal subunit protein uS17 isoform X1 [Procambarus clarkii]	9	153	17.7	10.5964	-	-	-	15797.2	17170.9	15308	20289.6	9445.7	13865.4	20535.2	14743	15737.2	13377.5	17710.3	17829.4
XP_045608290.1	semaphorin-2A [Procambarus clarkii]	3	732	83.3	7.9964	-	-	-	1031.99	892.907	827.909	582.367	1038.8	782.572	1041	1385.14	1218.28	1006.59	541.23	634.711
XP_045608300.1	SUMO-activating enzyme subunit 2 [Procambarus clarkii]	9	677	74.7	5.09259	-	-	-	407.381	392.737	140.813	651.733	337.936	552.748	483.235	411.937	202.966	457.594	530.758	323.503
XP_045608304.1	14-3-3 protein zeta isoform X1 [Procambarus clarkii]	15	247	28	4.65448	-	14-3-3-like protein	-	56875.9	57333.3	57381.5	46152.4	43467.4	47032.7	54734.9	36184.5	44569.5	55379.8	53500.7	52598.4
XP_045608305.1	14-3-3 protein zeta isoform X2 [Procambarus clarkii]	2	247	28.1	4.78192	-	-	-	3883.8	4405.03	2907.55	2638.4	1185.05	2922.95	3043.27	1980.59	2379.74	3422.62	2249.28	1981.82
XP_045608306.1	protein argonaute-2 [Procambarus clarkii]	17	862	98.3	9.45001	-	-	-	1052.49	1014.24	1062.31	1144.21	1034.79	981.802	1181.75	937.626	852.256	1060.91	1027.57	1139.4
XP_045608307.2	uncharacterized protein F21D5.5 [Procambarus clarkii]	3	553	62.7	9.2464	-	-	-	130.116	62.4197	95.5456	375.263	360.773	169.318	339.673	262.712	333.032	414.315	160.59	157.983
XP_045608312.2	mRNA turnover protein 4 homolog [Procambarus clarkii]	1	253	28.9	6.33099	-	-	-	514.475	458.889	568.753	527.071	390.132	400.24	442.643	352.547	613.81	406.72	598.496	215.782
XP_045608324.2	protein argonaute-2 [Procambarus clarkii]	4	869	98.9	9.29462	-	-	-	617.504	460.472	221.447	217.33	321.375	205.842	207.383	254.472	252.542	238.168	309.734	180.698
XP_045608331.1	xanthine dehydrogenase/oxidase isoform X1 [Procambarus clarkii]	16	1401	152.7	6.03424	-	-	-	1718.25	1803.11	2197.68	3360.88	2297.04	2039.2	1796.88	2096.56	1727.93	2689.29	1713.12	1998.56
XP_045608334.1	thiopurine S-methyltransferase [Procambarus clarkii]	10	226	26.1	5.75885	-	-	-	1011.3	1206.35	1233.03	818.51	599.44	805.95	1027.44	1022.83	1180.17	1079.36	1064.04	895.713
XP_045608349.2	peroxiredoxin-2 [Procambarus clarkii]	8	283	31.4	5.97821	-	-	-	9880.59	9567.73	9546.96	14726	13814.4	10102.6	10787.4	13110.1	11853.6	10673.2	9094.27	10298.9
XP_045608352.2	triokinase/FMN cyclase isoform X1 [Procambarus clarkii]	5	584	60.9	5.62176	-	-	-	1179.06	1491.65	1420.84	1291.11	681.61	1449.5	2194.44	1044.35	1185.91	1040.46	1152.27	1420.04
XP_045608357.2	LIM and SH3 domain protein Lasp isoform X1 [Procambarus clarkii]	5	679	77.2	6.58234	-	-	-	4119.84	4087.24	2665.08	3800.41	3270.23	4290.79	3526.98	3380.86	3537.04	4275.56	3757.86	3532.87
XP_045608359.1	trafficking protein particle complex subunit 3 [Procambarus clarkii]	2	179	20.1	4.8382	-	-	-	954.05	631.655	1207.49	768.937	1299.97	1134.54	1242.79	1012.99	951.378	886.598	1116.84	1197.32
XP_045608360.1	RAC-beta serine/threonine-protein kinase B [Procambarus clarkii]	1	533	61	5.55804	-	-	-	256.991	357.243	215.748	0.1	0.1	0.1	388.485	217.474	172.499	192.5	334.189	265.692
XP_045608365.1	programmed cell death protein 6 isoform X1 [Procambarus clarkii]	5	175	20.3	5.51386	-	-	-	1134.1	1239.19	1277.91	873.364	1236.1	808.149	1224.65	906.889	1080.77	770.536	1085.55	1331.66
XP_045608371.1	exocyst complex component 1 isoform X1 [Procambarus clarkii]	7	897	102.1	6.11627	-	-	-	348.527	414.301	160.111	278.592	303.186	289.449	448.759	232.856	308.699	328.233	392.671	269.857
XP_045608378.1	T-complex protein 1 subunit alpha [Procambarus clarkii]	17	555	59.8	6.08307	Tcp1	T-complex protein 1 subunit alpha	-	3322.2	3306.38	2488.06	2599.67	2225.52	2274.12	4342.46	2624.18	660.364	2474.65	3867.45	2813.11
XP_045608388.1	complex I assembly factor ACAD9, mitochondrial [Procambarus clarkii]	17	657	72.3	6.5412	-	-	-	2995.56	3152.62	4132.84	2460.76	2879.14	3390.91	3547.99	3896.38	3620.48	2721.12	3877.33	3547.56
XP_045608397.1	exportin-7 isoform X1 [Procambarus clarkii]	4	1143	129.2	6.17267	-	-	-	497.075	436.211	360.706	450.17	406.77	285.196	440.097	360.456	532.658	537.089	343.484	516.892
XP_045608407.2	serine/threonine-protein kinase RIO3 [Procambarus clarkii]	2	595	68.1	5.19952	-	-	-	195.795	265.01	213.068	267.054	129.53	75.0975	472.746	327.984	136.436	104.163	302.951	83.8104
XP_045608455.2	protein tumorous imaginal discs, mitochondrial isoform X1 [Procambarus clarkii]	6	505	55.7	9.14179	-	-	-	624.23	661.21	447.639	829.85	576.527	722.361	879.567	496.789	549.175	596.34	972.417	441.738
XP_045608486.1	small ribosomal subunit protein uS12 [Procambarus clarkii]	5	143	16.1	10.4921	-	-	-	2978.49	2656.04	2990.44	4702.12	3093.23	3566.13	1752.35	4413.83	3028.75	2471.96	3013.7	1845.06
XP_045608494.1	splicing factor 3B subunit 3 [Procambarus clarkii]	18	1217	136.1	5.20343	-	-	-	1075.72	1040.64	1043.3	1176.86	1420.66	1132.82	1379.01	987.499	1274.48	1105.81	1348.04	1184.44
XP_045608555.1	synaptosomal-associated protein 29 [Procambarus clarkii]	2	283	31.4	5.32037	-	-	-	1240.92	827.874	1378.99	2139.89	1648.08	2023.97	1460.18	1877.89	1488.07	1173.24	1833.56	1407.46
XP_045608563.1	serine/arginine-rich splicing factor 2 isoform X2 [Procambarus clarkii]	2	238	28.4	11.8312	-	-	-	4518.31	3417.93	3809.76	4312.98	3600.21	3237.69	5136.35	6225.23	4980.03	3048.59	4354.84	4087.46
XP_045608617.2	LOW QUALITY PROTEIN: band 4.1-like protein 3 [Procambarus clarkii]	4	1265	138.1	6.55865	-	-	-	130.523	67.4371	157.391	66.8199	277.877	171.255	345.203	469.409	539.229	675.086	318.287	200.007
XP_045608660.1	protein C19orf12 homolog isoform X1 [Procambarus clarkii]	1	159	16.9	10.0766	-	-	-	0.1	0.1	0.1	174.297	155.37	158.405	231.615	354.036	523.379	0.1	0.1	0.1
XP_045608674.2	oplophorus-luciferin 2-monooxygenase non-catalytic subunit [Procambarus clarkii]	7	376	42.3	4.61578	-	-	-	8050.21	9742.64	10251.9	7626.29	11465.2	9521.73	7593.91	9549.39	12102	7494	7966.41	11017.9
XP_045608676.2	oplophorus-luciferin 2-monooxygenase non-catalytic subunit [Procambarus clarkii]	4	370	41.5	4.10602	-	-	-	1290.04	1769.31	2212.64	1425.49	2038.82	1793.99	815.131	2613.83	2569.3	1668.66	1079.88	1963.14
XP_045608678.2	oplophorus-luciferin 2-monooxygenase non-catalytic subunit [Procambarus clarkii]	2	367	41.1	4.27655	-	-	-	4384.51	7089.01	7492.41	3701.24	5011.54	7838.42	5781.04	6165.25	9776.12	6109.29	5405.47	9566.07
XP_045608700.1	NEDD8 [Procambarus clarkii]	3	80	8.9	6.57306	-	-	-	2757.58	2506.66	2128.47	2815.19	3398.53	3350.28	3022.25	2669.51	2530.74	3038.77	3241.47	2556.19
XP_045608714.1	cytochrome c oxidase assembly factor 7 homolog [Procambarus clarkii]	5	232	26.3	5.67389	-	-	-	205.683	441.006	304.597	452.71	479.836	497.095	318.86	367.672	418.537	390.734	464.706	253.678
XP_045608724.1	LOW QUALITY PROTEIN: E3 ubiquitin-protein ligase UBR4 [Procambarus clarkii]	30	5394	585.8	5.76105	-	-	-	527.813	540.084	406.583	584.89	584.046	541.752	634.756	488.598	427.743	517.664	557.476	504.028
XP_045608729.2	ATP synthase subunit beta, mitochondrial [Procambarus clarkii]	21	561	60.2	5.34967	-	-	-	24378.7	31185	26149.7	30255.1	11790.7	24139.1	77488	28198.3	15223.9	16723.6	45497.2	43658.2
XP_045608732.1	1-acyl-sn-glycerol-3-phosphate acyltransferase delta isoform X2 [Procambarus clarkii]	11	389	45.6	8.45001	-	-	-	1906.24	2067.75	1192.06	2422.79	1987.71	1707.92	1858.03	1748.32	1203.65	1693.37	1972.05	1614.62
XP_045608734.2	S-methyl-5'-thioadenosine phosphorylase [Procambarus clarkii]	9	276	30.4	6.31659	-	-	-	8670.5	10106.9	10536.5	9892.72	8058.4	8663.28	11800.1	12177.4	10755.6	11803.8	9207.26	15345.1
XP_045608737.1	hydroxyacid-oxoacid transhydrogenase, mitochondrial [Procambarus clarkii]	13	465	50.4	6.78119	-	-	-	4594.8	4909.19	6007.18	4997.59	4418.94	5657.44	5169.29	6133.36	4386.19	4415.6	6522.33	5805.27
XP_045608763.2	adenosine 5'-monophosphoramidase HINT1 [Procambarus clarkii]	2	125	13.8	6.42487	-	-	-	1540.29	1883.04	2089.6	1784.56	1936.15	2043.26	811.112	1942.31	912.505	1784.09	1654.65	1339.05
XP_045608770.2	phosphatidylinositol phosphatase PTPRQ isoform X1 [Procambarus clarkii]	3	1352	146.5	4.53168	-	-	-	455.904	543.175	583.046	189.48	326.03	447.677	668.291	369.382	526.058	375.964	650.331	521.661
XP_045608779.1	prefoldin subunit 3 isoform X2 [Procambarus clarkii]	12	206	23.5	6.76691	-	-	-	1904.44	1821.73	1565.88	1917.63	1931.08	1765.09	1809.91	1785.3	1944.88	1756.49	1855.04	1814.4
XP_045608780.1	large ribosomal subunit protein uL6 [Procambarus clarkii]	6	192	21.7	10.0726	-	Large ribosomal subunit protein uL6	-	10701.3	12960.4	11146.4	10518.9	8391.88	7996.01	10689.9	11427.1	10217.7	10819.4	8644.92	10385.4
XP_045608784.1	DNA-directed RNA polymerase II subunit RPB2 [Procambarus clarkii]	2	1181	134.3	6.34112	-	-	-	39.7993	97.8887	27.2113	0.1	0.1	0.1	64.6031	42.8694	122.88	189.222	33.6026	10.2236
XP_045608786.1	CAP-Gly domain-containing linker protein 1 isoform X2 [Procambarus clarkii]	6	1754	198.3	5.41229	-	-	-	350.594	352.412	598.38	312.817	512.94	463.489	587.555	563.141	532.378	482.518	507.024	368.469
XP_045608790.2	serine/threonine-protein phosphatase 6 regulatory ankyrin repeat subunit B [Procambarus clarkii]	21	1173	130.5	6.3714	-	-	-	3080.73	1821.44	6304.82	1806.78	2445.67	3493.99	3810.23	1786.82	2865.42	1124.91	4679.44	6548.4
XP_045608818.1	large ribosomal subunit protein eL31-like [Procambarus clarkii]	3	124	14.5	10.27	-	-	-	5726.01	7307.12	4578.93	3881.94	4508.42	4151.87	6623.89	1982.73	3351.53	5117	5704.72	4553.79
XP_045608820.1	condensin complex subunit 2 [Procambarus clarkii]	1	715	80.3	5.28827	-	-	-	240.175	382.74	416.43	493.331	302.756	480.637	640.586	275.588	367.414	480.881	522.907	331.438
XP_045608825.1	isobutyryl-CoA dehydrogenase, mitochondrial [Procambarus clarkii]	6	433	47.1	7.99884	-	-	-	1153.43	1211.31	1298.9	1217.29	1201.93	1332.91	1112.43	1253.09	1041.82	930.007	1578.17	1483.19
XP_045608826.1	small ribosomal subunit protein eS12 [Procambarus clarkii]	4	139	15.1	5.92157	-	-	-	4431.8	3810.38	4682.08	4933.79	2801.27	4371.62	6331.09	4960.96	4213.68	3597.59	5079.2	5284.57
XP_045608834.1	failed axon connections isoform X1 [Procambarus clarkii]	4	399	46.2	5.22919	-	-	-	2049.29	1821	1240.69	2191.54	1830.29	1801.54	2257.04	713.38	1548.05	2498.15	1697.69	1628.37
XP_045608852.1	acireductone dioxygenase [Procambarus clarkii]	7	183	21.8	5.47113	-	-	-	1495.67	1255.59	1564.3	1641.33	2181.05	1681.31	2044.7	2362.97	1892.28	1678.87	1486.25	1507.41
XP_045608864.1	UDP-glucosyltransferase 2 [Procambarus clarkii]	10	509	56.8	6.03961	-	-	-	10018.8	9218.48	12426.4	15166	10563.7	12986.8	16325.8	10178.3	4621.87	2947.81	9147.5	12101.8
XP_045608867.2	UDP-glucosyltransferase 2 isoform X1 [Procambarus clarkii]	6	509	57.1	6.08148	-	-	-	1372.27	1427.25	2945.16	1910.22	2399.21	1972.12	7120.57	1168.35	1125.76	639.774	2897	2816.1
XP_045608884.1	protein NipSnap homolog 3A isoform X1 [Procambarus clarkii]	5	251	28.3	8.86029	-	-	-	2162.79	2732.45	2030.39	2447.72	1815.02	2685.64	2264.45	1881.73	1592.37	2089.98	4778.89	2411.95
XP_045608889.1	L-lactate dehydrogenase isoform X1 [Procambarus clarkii]	1	332	35.9	6.44537	-	-	-	1381.24	1874.48	1819.07	1179.75	744.406	2555.69	2686.94	1376.3	1359.47	1710.58	2950.05	3491.94
XP_045608890.1	L-lactate dehydrogenase isoform X2 [Procambarus clarkii]	12	332	36	7.07062	-	-	-	5708.14	8848.02	11487.7	3643.19	4468.65	11575	13447	5046.36	5745.54	4700.99	10613.4	15079
XP_045608940.1	uncharacterized protein [Procambarus clarkii]	1	744	84.2	6.112	-	-	-	46.7883	124.355	38.1903	0.1	0.1	0.1	242.995	183.095	127.359	156.798	191.257	31.6734
XP_045608947.1	serine/threonine-protein kinase OSR1 isoform X3 [Procambarus clarkii]	9	770	85	5.99322	-	-	-	1167.8	1186.52	965.318	1101.48	1177.84	1281.95	1135.4	884.379	1291.64	1035.11	1170.62	1193.77
XP_045608960.2	uncharacterized protein F13E9.13, mitochondrial isoform X1 [Procambarus clarkii]	5	291	31.6	6.25739	-	-	-	1553.76	1379.87	2128.34	1535.92	1749.88	1847.48	1380.61	1403.47	2100.91	859.119	1695.08	1622.64
XP_045608970.2	putative leucine-rich repeat-containing protein DDB_G0290503 isoform X1 [Procambarus clarkii]	1	745	85.1	6.94708	-	-	-	501.86	825.998	325.435	216.923	131.466	236.572	536.804	224.981	329.562	516.185	142.211	350.799
XP_045608972.2	uncharacterized protein [Procambarus clarkii]	6	389	43.9	5.12189	-	-	-	971.92	1390.99	615.979	639.016	777.283	547.575	663.53	742.255	1478.94	708.949	722.303	643.224
XP_045609001.1	uncharacterized protein [Procambarus clarkii]	4	462	50.5	6.03241	-	-	-	1172.67	1136.48	953.695	694.574	1203.86	709.254	754.2	859.001	1308.24	522.917	889.335	1319.89
XP_045609032.1	large ribosomal subunit protein uL16 [Procambarus clarkii]	9	220	25.4	10.0776	-	Ribosomal protein L10	-	6471.41	7583.5	5264.53	6203.55	4459.6	6034.2	7337.28	7212.33	4822.38	7279.72	6272.64	6660.11
XP_045609081.1	dnaJ homolog subfamily B member 6-B isoform X1 [Procambarus clarkii]	1	273	30.8	9.46124	-	-	-	0.1	0.1	0.1	252.816	70.9203	484.232	174.61	358.357	441.366	0.1	0.1	0.1
XP_045609084.1	uncharacterized protein [Procambarus clarkii]	2	315	35.8	9.11908	-	-	-	210.426	365.644	189.538	360.304	347.231	255.131	78.2577	86.4975	176.613	280.533	131.803	264.153
XP_045609089.2	microtubule-associated protein futsch isoform X9 [Procambarus clarkii]	1	3564	394.2	4.43487	-	-	-	405.465	487.356	109.165	717.1	512.579	271.308	565.332	399.544	136.877	620.157	573.72	231.285
XP_045609114.1	cilia- and flagella-associated protein 251 isoform X1 [Procambarus clarkii]	7	458	53.3	4.51007	-	-	-	358.62	379.047	193.616	326.357	223.218	401.086	342.634	180.304	337.475	412.551	356.433	305.966
XP_045609119.1	sphingomyelin phosphodiesterase [Procambarus clarkii]	2	594	65.1	4.37677	-	-	-	1636.79	1488.46	2219.83	1644.52	2665.24	1779.75	1126.47	2388.05	3504.08	1477.58	1386.43	1944.23
XP_045609120.1	nuclear pore complex protein Nup107 [Procambarus clarkii]	2	911	103.5	5.40912	-	-	-	201.062	116.916	339.189	140.171	70.4612	145.421	198.013	47.659	182.98	189.336	276.268	98.0198
XP_045609123.1	large ribosomal subunit protein P2 [Procambarus clarkii]	3	118	11.9	4.74957	-	-	-	2034.68	2507.13	1237.66	1928.96	179.955	1180.01	3853.32	207.039	1042.71	1463.03	2570.63	3385.98
XP_045609157.1	GTP-binding protein 128up [Procambarus clarkii]	8	366	40.9	9.02509	-	-	-	246.742	311.394	304.378	609.016	514.988	332.316	515.779	348.652	392.998	430.637	329.224	325.039
XP_045609163.2	3 beta-hydroxysteroid dehydrogenase/Delta 5--_4-isomerase [Procambarus clarkii]	8	389	42.3	6.89105	-	-	-	821.736	760.468	443.297	1653.42	759.015	777.009	1898.64	679.571	309.343	1221.24	947.677	536.331
XP_045609170.2	LOW QUALITY PROTEIN: uncharacterized protein [Procambarus clarkii]	1	3052	333.8	6.65936	-	-	-	507.414	441.575	365.694	537.988	369.642	359.729	429.323	318.801	546.335	264.813	449.86	430.58
XP_045609178.2	LOW QUALITY PROTEIN: von Willebrand factor A domain-containing protein 8 [Procambarus clarkii]	27	1864	207.5	6.13019	-	-	-	1595.08	1934.61	1526.83	1884.29	1840.91	1945.4	1744.38	1456.35	1317.57	1485.27	2625	1577.45
XP_045609181.1	cytochrome P450 9e2 [Procambarus clarkii]	14	529	59.8	8.77826	-	-	-	8646.98	11375.6	4819.93	5467.41	4326.87	3928.22	3774.55	3430.48	5199.43	4644.01	4286.03	6537.59
XP_045609185.1	small ribosomal subunit protein uS3m [Procambarus clarkii]	1	175	20.6	9.79681	-	-	-	213.693	241.417	266.498	365.135	534.024	360.006	287.502	352.049	482.479	259.965	379.313	250.485
XP_045609207.1	glycerol-3-phosphate dehydrogenase, mitochondrial isoform X3 [Procambarus clarkii]	19	770	85.7	6.79681	-	-	-	1990.16	2432.75	1859.39	752.587	1671.04	1827.21	1320.57	1920.99	2043.58	1490.67	2324.12	1894.07
XP_045609243.1	serine/threonine-protein phosphatase 2A 55 kDa regulatory subunit B delta isoform isoform X1 [Procambarus clarkii]	4	479	55.1	6.4483	-	-	-	817.618	774.704	409.537	857.779	725.643	495.08	898.504	792.127	642.785	821.864	788.544	595.343
XP_045609250.1	multivesicular body subunit 12B [Procambarus clarkii]	2	306	33.1	8.61041	-	-	-	455.325	365.173	382.76	315.615	491.145	283.319	466.826	421.008	528.175	430.53	346.781	382.903
XP_045609258.1	uncharacterized protein [Procambarus clarkii]	8	163	19	9.92474	-	-	-	4687.7	4263.79	5512.13	6014.53	5354.17	5528.44	4227.66	7281.19	6170.64	4729.5	5025.04	4662.43
XP_045609260.2	large ribosomal subunit protein uL1 [Procambarus clarkii]	7	263	29.6	9.64313	-	-	-	7590.85	7830.27	7434.28	8761.85	6947.05	7724.28	12952.1	8157.48	9117.94	4186.89	8213.27	10002
XP_045609265.1	sorting nexin-6 isoform X1 [Procambarus clarkii]	13	439	50.6	5.9057	-	-	-	1174.48	1100.03	1028.27	1353.41	1047.35	1304.1	1792.41	904.66	976.164	894.602	1341.68	1242.7
XP_045609280.1	dihydroorotate dehydrogenase (quinone), mitochondrial isoform X1 [Procambarus clarkii]	8	399	43.7	9.51752	-	-	-	654.425	880.799	1234.8	727.626	717.471	859.628	998.547	1347.06	958.065	760.55	1125.86	999.024
XP_045609317.1	minor histocompatibility antigen H13 [Procambarus clarkii]	4	376	41.2	5.92633	-	-	-	535.421	1033.78	717.252	886.048	595.433	575.814	1027.28	677.6	1319.15	792.65	845.466	955.426
XP_045609322.2	NF-X1-type zinc finger protein NFXL1 [Procambarus clarkii]	4	903	101.1	8.66339	-	-	-	242.769	253.912	90.0469	139.869	190.083	109.877	175.073	152.392	255.569	366.62	137.295	148.494
XP_045609324.1	mitochondrial import inner membrane translocase subunit Tim9 [Procambarus clarkii]	2	99	11.4	5.07025	-	-	-	704.471	587.584	811.573	1124.44	359.39	967.033	1347.85	793.478	581.61	627.988	1401.27	1215.07
XP_045609335.2	LOW QUALITY PROTEIN: zinc transporter 7 [Procambarus clarkii]	5	360	39.6	6.26312	-	-	-	546.133	466.51	537.11	738.293	728.465	465.236	642.571	386.498	640.743	516.728	608.869	617.788
XP_045609336.2	ribosome-releasing factor 2, mitochondrial [Procambarus clarkii]	1	773	85.8	5.99713	-	-	-	956.653	980.721	990.382	2881.42	2564.51	2177.56	1948.52	1027.56	2285.11	2389.61	2429.99	1982.16
XP_045609340.2	inositol oxygenase isoform X2 [Procambarus clarkii]	7	335	39.2	6.04901	-	-	-	2309.74	2193.57	2176.63	4241.3	2285.06	2280.57	2411.31	2640.94	4603.45	1623.22	2104.04	3246.36
XP_045609343.2	COMM domain-containing protein 7 [Procambarus clarkii]	2	196	22.5	6.92181	-	-	-	103.464	111.88	120.889	130.272	142.508	111.383	274.774	375.036	333.735	0.1	0.1	0.1
XP_045609355.1	tax1-binding protein 3 homolog [Procambarus clarkii]	1	123	13.4	7.04157	-	-	-	663.23	538.998	173.128	1181.32	338.405	454.977	1422.71	217.75	160.951	851.87	840.273	244.942
XP_045609384.1	serine/threonine-protein phosphatase 2A 65 kDa regulatory subunit A alpha isoform [Procambarus clarkii]	14	594	65.8	4.94537	-	-	-	5039.74	4566.34	3898.83	4991.72	4700.1	4391.22	6532.2	3613.11	2325.69	4897.75	4764.3	3765.66
XP_045609395.1	coiled-coil domain-containing protein 25 [Procambarus clarkii]	7	209	24.7	5.72626	-	-	-	606.416	803.331	838.053	773.815	772.8	675.117	816.48	830.591	787.366	718.031	685.736	659.389
XP_045609397.1	death-associated protein 1 homolog [Procambarus clarkii]	6	113	12.5	8.05865	-	-	-	1123.5	961.15	453.801	2935.65	769.231	1227.31	2832.17	795.697	398.871	2094.28	2721.37	1194.48
XP_045609398.1	E3 ubiquitin-protein ligase wwp-1 isoform X1 [Procambarus clarkii]	6	982	110	7.91705	-	-	-	1546.7	1229.43	1443.11	1494.73	1734.59	1168.41	920.824	1429.59	1417.05	1495.52	1216.76	1250.86
XP_045609407.1	guanine nucleotide-binding protein G(o) subunit alpha isoform X1 [Procambarus clarkii]	11	354	40.3	5.23773	Galphao	Guanine nucleotide-binding protein G(O) subunit alpha	-	2821.93	2610.87	2420.15	2326.41	2935.37	3293.28	3385.04	2338.74	2123.79	3412.39	2754.89	3395.18
XP_045609416.1	rap1 GTPase-GDP dissociation stimulator 1 isoform X2 [Procambarus clarkii]	14	605	64.6	4.65753	-	-	-	686.142	822.842	396.27	528.865	582.817	640.284	984.514	324.018	261.194	746.389	669.548	565.877
XP_045609417.1	uncharacterized protein [Procambarus clarkii]	1	375	42.1	5.58258	-	-	-	0.1	0.1	0.1	98.7939	432.626	257.517	317.692	109.278	147.514	408.431	284.496	324.324
XP_045609424.1	LOW QUALITY PROTEIN: pyruvate dehydrogenase (acetyl-transferring) kinase, mitochondrial [Procambarus clarkii]	1	433	49.5	6.34808	-	-	-	883.158	579.896	1050.97	724.512	883.477	796.624	1037.3	661.599	876.571	596.056	994.962	854.577
XP_045609427.1	histone deacetylase complex subunit SAP18 [Procambarus clarkii]	6	151	17.4	8.9483	-	-	-	795.996	635.941	367.042	1037.5	684.637	493.268	1121.27	479.794	928.128	641.23	650.422	586.888
XP_045609446.1	importin-5 [Procambarus clarkii]	14	1104	123.1	4.72028	-	-	-	1964.42	2194.62	1747.26	1745.99	1818.58	1406.06	2834.46	1243.11	1930.06	1790.8	2871.53	2295.71
XP_045609447.1	dnaJ homolog subfamily A member 2 [Procambarus clarkii]	12	415	45.3	6.08404	-	-	-	2735.3	2545.97	1408.65	3209.21	2385.42	2267.85	2637.04	1628.28	2286.26	2599.23	2310.46	2387.22
XP_045609448.1	GMP reductase 2 isoform X1 [Procambarus clarkii]	3	353	38.4	8.28888	-	-	-	1347.52	1441.82	1061.86	2554.74	1432.4	1244.49	1216.19	1414.55	1509.34	1428.85	1073.52	1236.26
XP_045609464.1	uncharacterized protein [Procambarus clarkii]	4	293	31.4	5.15485	-	-	-	2326.19	1983.06	1507.02	3876.78	3042.05	2866.7	5278.96	1489.84	1072.86	3032.9	5383.83	2612.49
XP_045609476.2	probable very-long-chain enoyl-CoA reductase art-1 [Procambarus clarkii]	5	329	37.6	9.43341	-	-	-	2183.94	3120.72	2345.01	1982.54	2462.63	2225.77	3584.67	1897.86	2038.89	2565.16	2196.27	3178.31
XP_045609477.2	peroxisomal multifunctional enzyme type 2 isoform X1 [Procambarus clarkii]	28	768	83.1	6.87994	-	-	-	32160.1	34904	24454.6	43204.8	30077.9	39126.7	42068.1	23178.6	21327.8	27314.9	49063.2	31650.9
XP_045609501.1	ketimine reductase mu-crystallin [Procambarus clarkii]	6	336	36.6	5.88788	-	-	-	1731.61	1293.34	2081.42	2166	2142.81	1896.25	1521.28	2533.44	2471.89	1485.68	1247.06	1241.67
XP_045609514.1	NADH dehydrogenase [ubiquinone] 1 beta subcomplex subunit 8, mitochondrial [Procambarus clarkii]	5	173	19.9	5.82037	-	-	-	3489.17	3161.95	4428.86	5387.27	4083.29	4301.29	3657.31	4753.35	4059.94	4102.75	3732.02	3149.29
XP_045609520.1	RNA-binding protein FXR1 isoform X3 [Procambarus clarkii]	6	632	70.1	8.03778	-	-	-	1171.49	1201.25	614.801	866.624	1040.55	981.984	859.81	807.145	788.134	1063.8	912.145	938.013
XP_045609521.2	PDZ and LIM domain protein 3 isoform X1 [Procambarus clarkii]	2	484	52.6	9.24066	-	-	-	544.1	527.958	583.265	364.339	248.943	203.594	534.841	255.322	313.246	527.343	423.846	401.892
XP_045609622.1	Golgi-specific brefeldin A-resistance guanine nucleotide exchange factor 1 isoform X1 [Procambarus clarkii]	1	2478	268	5.21564	-	-	-	195.572	368.652	216.645	563.367	556.012	533.551	709.614	663.021	225.485	646.511	617.088	583.883
XP_045609635.2	leukocyte elastase inhibitor [Procambarus clarkii]	15	394	44.3	6.40558	-	-	-	4036.97	4495.46	5545.51	3339.94	4562.38	3508.89	4123.52	5629.16	5077.25	3752.91	5032.78	2471.32
XP_045609639.1	protein RCC2 homolog [Procambarus clarkii]	2	546	60	8.41241	-	-	-	463.803	528.488	339.929	422.007	671.058	636.121	461.368	669.287	414.633	456.56	551.946	400.793
XP_045609654.2	acyl-CoA Delta-9 desaturase [Procambarus clarkii]	4	338	39.1	8.82672	-	-	-	494.008	1232.43	257.689	1585.28	1687.63	605.976	2572.6	618.017	1023.37	2358.5	162.031	223.501
XP_045609660.1	phosphoglycerate kinase [Procambarus clarkii]	19	415	44.5	5.5871	-	-	-	9501.46	10405.2	8014.92	9767.33	8005.74	8780.03	11964.6	7498.94	4778.65	10214.1	9209.71	9076.19
XP_045609662.1	D-beta-hydroxybutyrate dehydrogenase, mitochondrial [Procambarus clarkii]	8	352	39.2	7.57501	-	-	-	1263.33	1837.68	865.807	1628.85	1014.5	1014.47	2261.79	1870.85	1835.39	1326.12	1430.71	848.028
XP_045609668.2	squamous cell carcinoma antigen recognized by T-cells 3 isoform X1 [Procambarus clarkii]	10	1054	118.9	5.26129	-	-	-	573.85	391.296	440.487	480.822	512.311	508.642	357.843	600.29	380.344	410.419	745.384	507.588
XP_045609728.1	uncharacterized protein [Procambarus clarkii]	3	172	19.2	5.78766	-	-	-	668.626	540.291	904.184	566.444	667.371	589.345	526.732	731.303	560.277	508.453	393.903	807.075
XP_045609729.2	serine/threonine-protein phosphatase 2A activator [Procambarus clarkii]	3	434	48.4	6.60346	-	-	-	1223.64	1213.76	1186.9	1180.7	1511.98	1106.65	958.099	828.155	1097.39	1222.49	1106.57	1185.02
XP_045609737.1	protein phosphatase PTC7 homolog [Procambarus clarkii]	1	326	34.9	5.81476	-	-	-	0.1	0.1	0.1	628.057	496.147	884.049	277.765	204.801	443.729	754.162	189.809	143.314
XP_045609742.2	apoptosis-inducing factor 1, mitochondrial isoform X1 [Procambarus clarkii]	25	843	91	5.34125	-	-	-	11860.3	12464	13092.8	11458.9	12083.7	14109.6	13887.8	12630	13643.3	11992.2	14822.7	13005.4
XP_045609753.1	RCC1-like G exchanging factor-like protein [Procambarus clarkii]	1	465	50.8	8.29315	-	-	-	244.286	318.795	254.236	291.064	221.575	290.78	333.692	168.737	241.364	259.834	366.065	129.723
XP_045609755.1	WD repeat-containing protein 18 isoform X1 [Procambarus clarkii]	1	450	48.8	6.61969	-	-	-	732.199	464.11	798.772	748.103	525.181	494.323	510.049	644.038	849.932	590.315	899.813	1040.76
XP_045609761.1	peptidyl-prolyl cis-trans isomerase [Procambarus clarkii]	7	164	17.5	8.36798	-	-	-	49761.4	46191.5	58376.3	56740.2	60867.8	57423	45145.7	50258.2	56282.7	49470.6	42999.4	54726.5
XP_045609780.1	delta(24)-sterol reductase [Procambarus clarkii]	15	537	62.8	9.06488	-	-	-	4779.83	5422.7	5680.51	5599.57	5463.99	6161.4	6123.91	4438.93	3587.25	4818.43	4722.93	5130.92
XP_045609783.2	collagen, type I, alpha 1b [Procambarus clarkii]	9	391	38.2	11.1105	-	-	-	4233.99	5213.99	4097.33	3498.54	2373.22	3323.43	5648.05	3008.73	3788.08	4201.05	4524.54	4713.88
XP_045609799.1	crustacean calcium-binding protein 23 [Procambarus clarkii]	4	214	24.5	5.05865	-	-	-	0.1	0.1	0.1	0.1	0.1	0.1	155.2	60.8305	135.136	426.06	605.726	127.046
XP_045609911.1	kinesin-like protein KIF13A isoform X1 [Procambarus clarkii]	3	1951	216.9	5.68732	-	-	-	156.134	132.469	87.2316	85.6302	95.0448	167.11	92.7365	60.0711	115.679	98.9471	119.314	69.5509
XP_045609925.1	low density lipoprotein receptor adapter protein 1 isoform X1 [Procambarus clarkii]	6	238	26.6	7.74994	-	-	-	3064.78	2699.55	2986.27	2865.85	3082.33	3031.43	2881.95	3187.09	3325.88	2696.77	2856.14	3284.5
XP_045609927.1	active breakpoint cluster region-related protein isoform X1 [Procambarus clarkii]	2	1355	148.7	6.08685	-	-	-	113.148	62.1259	100.135	0.1	0.1	0.1	126.801	230.261	1166.59	30.5316	101.645	160.981
XP_045609933.1	uncharacterized protein COX7B [Procambarus clarkii]	3	88	9.8	11.097	-	-	-	207.773	140.843	115.399	455.734	443.367	399	49.5132	118.514	169.493	87.0564	58.114	84.3779
XP_045609934.1	pyruvate carboxylase, mitochondrial [Procambarus clarkii]	42	1190	130.8	6.21649	-	-	-	12374.8	14360.4	12823.4	6243.01	7963.35	10884	10644.6	6469.97	8635.1	7648.3	11669.1	10037.4
XP_045609955.1	translocation protein SEC62 isoform X1 [Procambarus clarkii]	8	427	49.6	5.2868	-	-	-	1382.66	1235.05	1042.89	1578.15	1403.03	1371.44	1583.25	1347.37	1576.46	1348.23	1542.18	1440.87
XP_045609956.1	translocation protein SEC62 isoform X2 [Procambarus clarkii]	1	422	48.9	5.2348	-	-	-	1036.07	1155.38	1093.29	962.147	985.068	1125.92	974.662	1731.16	1290.42	977.499	928.037	725.135
XP_045609961.1	E3 ubiquitin-protein ligase UBR2 isoform X2 [Procambarus clarkii]	3	1887	213.1	6.15985	-	-	-	148.8	66.4503	150.828	134.039	97.408	101.677	59.7055	112.462	57.653	228.418	140.873	118.39
XP_045609969.1	ras-related GTP-binding protein A isoform X1 [Procambarus clarkii]	4	312	36.6	5.86334	-	-	-	615.213	800.382	834.94	612.159	767.844	529.576	554.245	831.572	768.577	628.94	606.757	676.4
XP_045609971.1	corrinoid adenosyltransferase MMAB [Procambarus clarkii]	7	265	30.5	9.11017	-	-	-	935.625	794.682	988.065	979.801	921.296	993.491	877.698	702.54	785.735	898.416	1170.52	1091.88
XP_045609980.1	ubiquitin-conjugating enzyme E2 K isoform X1 [Procambarus clarkii]	1	223	24	5.04742	-	-	-	2420.82	1829.83	2394.18	3108.79	2906.85	2086.16	2101.71	1874.11	1545.47	2291.58	1971.11	1743
XP_045609987.2	von Willebrand factor A domain-containing protein 7 [Procambarus clarkii]	4	1511	164.6	4.26813	-	-	-	269.925	390.071	304.803	424.682	518.939	443.729	741.845	525.769	1239.9	485.418	615.499	351.81
XP_045609989.1	receptor-type tyrosine-protein phosphatase H isoform X1 [Procambarus clarkii]	8	599	64.8	4.16766	-	-	-	4470.6	4557.93	7557.66	1625.78	1606.89	2026.12	7453.14	2148.39	2553.52	1943.58	3643.89	3332.48
XP_045609991.2	neogenin [Procambarus clarkii]	6	593	63.7	4.13617	-	-	-	9590.88	8297.03	10138.4	4203.64	5150.13	3861.35	7032.18	3574.6	4457.35	3985.78	5105.97	4149.1
XP_045609992.2	tyrosine-protein phosphatase Lar-like [Procambarus clarkii]	1	441	47.9	4.00433	-	-	-	2364.5	2247.74	4025.31	1481.79	5061.92	2770.29	1238.25	4155.12	3039.64	1809.04	1671.83	2766.25
XP_045609993.2	receptor-type tyrosine-protein phosphatase delta [Procambarus clarkii]	5	598	64.8	4.17511	-	-	-	2439.7	2628.77	1449.37	621.285	1574.89	1229.51	831.358	1325.08	1651.33	1144.79	1715.46	1211.61
XP_045610042.2	L-2-hydroxyglutarate dehydrogenase, mitochondrial [Procambarus clarkii]	13	451	50.3	8.95966	-	-	-	2776.47	3427.02	3761.55	3614.16	4546.56	3907.51	3717.03	4081.4	3304.98	3879.23	4775.73	3763.25
XP_045610044.2	lysosomal dipeptide transporter MFSD1 isoform X1 [Procambarus clarkii]	1	504	55.8	5.38434	-	-	-	395.361	522.278	219.257	206.683	383.751	442.478	324.606	326.33	244.041	368.731	671.208	324.112
XP_045610052.1	peptidyl-prolyl cis-trans isomerase [Procambarus clarkii]	6	195	20.8	6.82648	-	-	-	3640.9	3914.69	4307.15	3101.64	2607.49	3350.41	3947.46	2733.54	2484.09	3049.75	2657.52	4514
XP_045610058.1	guanine nucleotide-binding protein G(q) subunit alpha isoform X3 [Procambarus clarkii]	12	353	41.5	5.46845	Gnaq	Guanine nucleotide-binding protein G(Q) subunit alpha	-	4179.29	4520.85	4963.61	2804.24	3603.88	4009.75	3906.99	3368.08	3729.69	3922.18	4319.23	4245.38
XP_045610066.2	endoplasmic reticulum-Golgi intermediate compartment protein 3 [Procambarus clarkii]	10	394	44.2	6.3985	-	-	-	1116.79	1138.07	1335.29	1208.01	1324.18	1261.53	1052.64	1235.56	1252.64	1057.84	974.599	1260.82
XP_045610067.2	endoplasmic reticulum transmembrane helix translocase [Procambarus clarkii]	5	1187	133	7.95123	-	-	-	425.954	503.523	380.091	430.683	439.273	273.506	460.112	598.081	483.375	440.086	310.341	408.513
XP_045610068.1	myophilin [Procambarus clarkii]	2	194	22.3	6.23138	-	-	-	74.6023	31.9822	188.491	0.1	0.1	0.1	71.0473	14.1098	122.089	224.934	27.5427	73.0036
XP_045610083.1	heat shock protein 23 isoform X1 [Procambarus clarkii]	7	218	24.7	5.58148	-	-	-	4928.15	5111.25	2558.07	3268.4	2850.56	3606.67	7136.18	2069.83	2225.88	4000.57	4048.78	3705.85
XP_045610087.1	AP-3 complex subunit delta-1 isoform X1 [Procambarus clarkii]	2	1256	140.9	7.95624	-	-	-	0.1	0.1	0.1	0.1	0.1	0.1	132.685	545.954	526.09	226.061	30.6819	58.9061
XP_045610094.1	Y-box factor homolog isoform X1 [Procambarus clarkii]	5	356	39	9.58844	-	-	-	1342.19	1209.22	599.738	1640.2	882.217	1945.72	4285.08	866.739	1342.65	2144.08	1585.93	1556.24
XP_045610097.2	sulfotransferase 1C4 [Procambarus clarkii]	6	346	40	6.01422	-	-	-	2975.13	3298.75	2666.44	4444.16	1660.87	2402.11	4880.42	2060.95	1809.77	3053.14	4953.85	2132.81
XP_045610107.1	coatomer subunit beta [Procambarus clarkii]	22	959	106.9	5.42462	-	-	-	4469.21	4829.25	3572.52	5485.57	4410.87	4859.02	7017.54	3446.53	3135.6	5159.99	5091.55	4378.2
XP_045610109.2	acyl-CoA dehydrogenase family member 11 [Procambarus clarkii]	2	637	71.2	6.24274	-	-	-	196.32	282.159	91.6526	26.168	40.9519	57.5952	116.944	217.25	189.055	230.486	29.5308	62.9891
XP_045610114.2	2-aminomuconic semialdehyde dehydrogenase [Procambarus clarkii]	11	485	53.2	5.57501	-	-	-	2296.2	2795.89	2652.15	2505.28	3313.39	3030.93	2767.42	4509.06	3547.26	3457.98	2817.03	3261.84
XP_045610123.2	furin-like protease 2 isoform X1 [Procambarus clarkii]	1	1233	133.4	5.84235	-	Furin-like protease	-	1902.78	1721.57	1983.99	1561.94	1891.18	1538.75	1609.17	2043.26	1831.43	2133.56	2190.24	1769.47
XP_045610171.1	protein mesh [Procambarus clarkii]	27	1308	147.9	5.49371	-	-	-	31593.2	37174.3	37668.6	26307.1	28712.1	32600.3	36028	33530.1	38630	31131.8	30426.9	40163.2
XP_045610356.1	troponin C, isotype gamma isoform X1 [Procambarus clarkii]	9	155	17.4	4.04889	-	-	-	2479.6	2275.98	1889.37	1808.2	1812.96	2230.61	2463.05	2491.29	1583.32	2546.6	2456.89	2346.75
XP_045610359.2	otogelin-like protein [Procambarus clarkii]	2	459	50.7	5.87897	-	-	-	1961.24	3052.65	1983.7	2258.77	3496.62	3466.46	4621.62	1999.61	2480.74	4057.8	1293.52	3311.64
XP_045610372.1	importin subunit alpha-3 isoform X3 [Procambarus clarkii]	6	523	57.8	4.91168	-	-	-	691.659	723.28	361.267	730.771	372.163	681.371	716.659	417.216	358.857	505.746	648.314	391.911
XP_045610417.1	inositol polyphosphate 5-phosphatase OCRL isoform X1 [Procambarus clarkii]	7	911	102.9	5.73346	-	-	-	394.069	266.783	133.168	661.698	190.852	434.758	652.45	533.633	338.992	377.044	473.333	504.305
XP_045610420.2	uncharacterized protein [Procambarus clarkii]	3	573	62.3	8.97064	-	-	-	514.05	581.233	100.317	626.018	269.416	320.907	49.4029	146.435	254.068	178.046	786.175	369.27
XP_045610443.1	mitochondrial import receptor subunit TOM20 homolog [Procambarus clarkii]	1	152	16.6	8.88287	-	-	-	741.621	761.658	647.258	357.166	509.308	762.921	826.847	1140.44	1128.83	661.252	1037.77	1301.14
XP_045610453.1	rhodanese domain-containing protein CG4456 [Procambarus clarkii]	8	124	14	6.09845	-	-	-	4626.23	3928.43	2628.71	3871.75	1595.76	2742.06	10904.6	2442.76	1499.35	3217.25	5234.94	4499.77
XP_045610459.1	ATP-binding cassette sub-family C member 10 [Procambarus clarkii]	6	1565	175	6.64545	-	-	-	155.783	271.081	295.934	149.69	149.432	159.273	170.695	406.607	316.298	114.564	242.567	244.072
XP_045610461.2	vacuolar protein sorting-associated protein 11 homolog isoform X1 [Procambarus clarkii]	2	1204	133.6	5.91132	-	-	-	207.85	174.513	201.923	238.324	333.208	217.134	224.634	238.383	241.589	148.703	232.144	194.42
XP_045610464.1	serine palmitoyltransferase 1 [Procambarus clarkii]	12	473	53	5.87824	-	-	-	3117.45	3283.38	2987.67	3001.34	3034.09	2709.16	2716.86	3120.66	3930.71	2764.86	2533.14	2850.83
XP_045610486.2	sulfotransferase 1C4 [Procambarus clarkii]	14	357	41.4	6.18927	-	-	-	8597.59	8507.96	7224.43	11512.6	6283.56	9144.61	14410.6	6962.12	6687.7	9039	22937.5	10653.6
XP_045610508.1	macro domain-containing protein PG1779 [Procambarus clarkii]	5	302	33.3	9.20074	-	-	-	1234.32	1894.09	1315.64	1475.4	1391.33	1463.72	1843.05	841.536	1614.56	1147.58	1847.54	2528.53
XP_045610580.2	U6 snRNA-associated Sm-like protein LSm7 isoform X1 [Procambarus clarkii]	1	122	13.4	5.25531	-	-	-	422.849	232.311	390.372	237.02	271.042	283.512	193.436	139.092	145.653	182.689	197.925	244.943
XP_045610590.2	succinate-semialdehyde dehydrogenase, mitochondrial isoform X1 [Procambarus clarkii]	15	511	55.1	6.6944	-	-	-	16550.4	16639.4	23306.8	16107.5	17286.3	21779.2	20939.5	21725.5	17742.7	15631.2	19321	22891.1
XP_045610595.1	geranylgeranyl transferase type-2 subunit alpha [Procambarus clarkii]	8	561	63.9	5.87543	-	-	-	1012.33	1052.53	914.246	1097.79	955.531	966.656	1007.62	515.306	750.975	988.03	1142.33	1037.54
XP_045610625.1	tyrosine--tRNA ligase, cytoplasmic isoform X1 [Procambarus clarkii]	24	968	107.8	6.13971	-	-	-	2589.52	2606.24	2147.21	3013.14	2630.9	2325.15	3125.74	2424.04	1816.9	2916.14	2388.65	2303.21
XP_045610642.2	uncharacterized protein [Procambarus clarkii]	7	953	103.2	5.21393	-	-	-	324.224	318.295	246.228	479.429	205.932	303.913	617.287	261.724	99.3799	342.496	410.506	369.072
XP_045610643.1	glutathione peroxidase-like [Procambarus clarkii]	10	210	23.5	4.37811	GPx	Glutathione peroxidase	-	17595	22773.9	30591.6	9627.81	17390.7	16888.9	22793.8	23154.1	26720.2	23238.4	16106.8	23460.8
XP_045610644.2	membrane protein BRI3 [Procambarus clarkii]	1	128	13.5	7.48358	Bri3	Membrane protein BRI3	-	1673.96	2387.04	1339.58	542.874	473.388	994.972	1200.41	433.019	1317.15	531.556	1764.04	1925.32
XP_045610646.1	type I iodothyronine deiodinase [Procambarus clarkii]	2	122	13.8	4.89386	-	-	-	1253.53	1478.22	2407.54	2546.72	1705.29	1617.97	2662.48	2483.13	2474.53	1455.14	1430.47	3309.52
XP_045610647.2	cell death protein 3 isoform X1 [Procambarus clarkii]	17	564	64.8	5.92474	-	-	-	7254.98	7185.7	4691.43	5672.35	6493.5	7366.31	9672.11	3547.79	3526.69	7219.03	6822.9	7599.4
XP_045610714.1	RILP-like protein homolog isoform X1 [Procambarus clarkii]	1	414	47.8	4.77716	-	-	-	178.638	203.772	192.644	0.1	0.1	0.1	105.224	319.035	480.843	150.328	157.066	77.5664
XP_045610945.1	ragulator complex protein LAMTOR4 [Procambarus clarkii]	1	96	10.4	6.16425	-	-	-	2387.5	1946.64	1975.88	2263.11	2527.89	1917.95	1759.38	1586.35	1479.82	2292.06	1752.23	1598.71
XP_045610954.1	long-chain fatty acid transport protein 4 isoform X1 [Procambarus clarkii]	20	643	71.3	8.21588	-	-	-	4723.78	4654.07	4245.93	7311.2	3951.18	6415.74	9503.42	5036.32	3098.94	5826.49	8531.15	6195.69
XP_045610958.2	connectin [Procambarus clarkii]	2	319	34.7	3.96136	-	-	-	2247.37	2365.5	3951.06	1168.96	6037.77	4725.35	3983.02	3927.02	4111.31	1825.96	3187.85	6973.58
XP_045610961.1	long-chain fatty acid transport protein 4 [Procambarus clarkii]	17	652	72.6	8.61993	-	-	-	5078.44	6034.99	4678.9	7065.86	4939.95	5066.89	7512.85	5004.64	4234.64	5252.91	7070.32	6006.63
XP_045610973.1	transmembrane emp24 domain-containing protein 7 [Procambarus clarkii]	2	208	23.7	4.84894	-	-	-	5530.8	5150.95	3154.88	6561.72	7328.8	6208.13	7449.17	8258.15	3494.72	5452.42	6305.24	4598.07
XP_045610975.1	phosphoglucomutase-1 [Procambarus clarkii]	23	561	60.9	5.5318	Pgm	phosphoglucomutase (alpha-D-glucose-1,6-bisphosphate-dependent)	-	3892.37	4288.23	4156.31	4864.55	5106.39	4692.3	5716.88	4569.97	4253.31	4457.17	3969.22	4551.89
XP_045610976.2	KIF-binding protein isoform X1 [Procambarus clarkii]	4	634	71.7	5.00421	-	-	-	193.678	292.659	183.429	138.958	126.28	155.244	320.451	214.166	486.304	230.319	200.825	201.276
XP_045610988.1	ERI1 exoribonuclease 3 isoform X1 [Procambarus clarkii]	4	247	28.8	8.96857	-	-	-	710.729	337.569	502.365	978.081	810.626	424.248	438.246	448.116	435.988	135.136	551.255	325.31
XP_045611004.2	nucleolus and neural progenitor protein [Procambarus clarkii]	1	529	60.6	9.31537	-	-	-	1050.94	1232.62	1523.71	1278.48	1094.56	876.959	707.102	1286.43	1151.82	1025.7	1622.67	1196.64
XP_045611006.1	PRL-1 phosphatase [Procambarus clarkii]	3	180	20.3	8.97809	-	-	-	684.105	802.139	841.742	561.558	912.981	739.874	706.348	697.101	680.485	624.707	718.458	734.834
XP_045611036.1	phosphatidylinositol 5-phosphate 4-kinase type-2 alpha isoform X1 [Procambarus clarkii]	3	419	47.9	5.78009	-	-	-	514.996	468.774	842.864	882.299	847.706	609.017	476.268	922.662	1157.9	549.921	465.132	598.379
XP_045611045.2	nucleolar protein 58 [Procambarus clarkii]	11	522	58.5	8.42426	-	-	-	537.444	608.528	434.428	763.423	420.462	501.297	920.762	395.629	507.925	587.222	752.314	726.52
XP_045611065.1	probable cytochrome P450 49a1 [Procambarus clarkii]	10	523	59.7	8.80634	-	-	-	1931.06	2006.5	2243	3755.19	2156.03	2579.57	1850.24	3063.83	1880.86	2079.72	4100	1886.03
XP_045611070.1	ADP-ribosylation factor-like protein 1 isoform X1 [Procambarus clarkii]	3	198	22.2	6.91022	-	-	-	945.256	1344.81	749.157	595.753	649.284	427.459	1271.08	320.53	1079.77	1014.97	938.278	976.598
XP_045611073.1	protein ROP isoform X1 [Procambarus clarkii]	11	584	66.7	6.97723	-	-	-	1025.6	1002.29	542.732	1022.18	833.132	978.865	1419.36	924.279	782.555	1016.72	1071.86	902.146
XP_045611078.2	fap1 adhesin isoform X1 [Procambarus clarkii]	1	3489	386.1	5.77753	-	-	-	0.1	0.1	0.1	0.1	0.1	0.1	130.113	255.463	236.237	233.781	44.7827	75.9769
XP_045611083.2	LOW QUALITY PROTEIN: PC4 and SFRS1-interacting protein [Procambarus clarkii]	2	597	65.7	8.97223	-	-	-	122.006	177.272	155.628	158.566	236.17	246.13	207.163	134.387	67.9251	102.658	176.642	137.929
XP_045611088.2	dnaJ homolog subfamily C member 13 isoform X1 [Procambarus clarkii]	12	2292	257.6	6.23212	-	-	-	871.834	817.188	980.521	1101.62	1275.38	951.663	844.409	836.041	815.604	874.88	833.569	839.954
XP_045611094.2	protein TFG isoform X3 [Procambarus clarkii]	6	387	41.8	5.68353	-	-	-	3973.32	3926.85	2581.78	3608.42	4772.66	3589.01	2996.08	3401.62	3214.69	3567.02	2943.58	3143.77
XP_045611119.1	alkaline phosphatase [Procambarus clarkii]	6	547	60.4	5.82025	-	-	-	3243.92	3513.7	3852.78	2923.11	4064.57	3493.22	3328.96	2648.96	5894.91	4875.52	3315.09	3191.83
XP_045611180.2	hepatic lectin [Procambarus clarkii]	1	169	19.1	4.73163	-	-	-	461.719	333.195	720.556	282.804	337.138	195.739	291.168	664.539	553.067	454.49	353.87	364.659
XP_045611189.2	LOW QUALITY PROTEIN: uncharacterized protein [Procambarus clarkii]	1	2717	299.2	4.87994	-	-	-	723.41	1408.79	304.642	215.796	295.323	254.197	172.469	1254.53	730.475	253.197	209.982	372.209
XP_045611198.1	perlucin [Procambarus clarkii]	1	200	22.1	4.51276	-	-	-	2901.22	3378.52	3773.31	1662.03	2799.26	2519.33	1318.32	3069.79	3781.38	2704.37	1624.82	4009.77
XP_045611199.1	LOW QUALITY PROTEIN: perlucin-like protein [Procambarus clarkii]	7	158	17.6	4.73187	-	C-type lectin 4	-	4047.75	4247.78	4528.26	2160.09	1975.9	2940.61	2382.45	4695.17	3633.32	2863.89	2560.37	5484.63
XP_045611200.2	LOW QUALITY PROTEIN: vitelline membrane outer layer protein 1 [Procambarus clarkii]	2	213	23.1	4.22699	-	-	-	163.698	441.941	211.809	238.804	127.311	68.4716	141.533	115.114	150.108	0.1	0.1	0.1
XP_045611205.2	annexin B9 isoform X1 [Procambarus clarkii]	16	391	44.3	5.11017	-	-	-	43525.8	52863.8	24347	20297.2	29417.6	28071	46774	23390.1	39644.8	40066.1	27522.8	26915.5
XP_045611233.1	succinate dehydrogenase cytochrome b560 subunit, mitochondrial [Procambarus clarkii]	3	180	19.8	10.1721	-	-	-	871.398	844.742	729.246	1550.03	839.041	1250.43	831.328	814.273	739.879	694.474	1241.53	1110.91
XP_045611248.2	2',3'-cyclic-nucleotide 3'-phosphodiesterase isoform X1 [Procambarus clarkii]	4	504	56.5	5.763	-	-	-	804.884	604.773	655.543	912.295	931.812	659.884	701.38	957.608	890.867	618.64	573.631	920.658
XP_045611258.1	trafficking protein particle complex subunit 6b [Procambarus clarkii]	1	156	18.1	8.25458	-	-	-	179.586	142.97	209.509	172.95	300.109	125.24	209.247	420.787	280.567	177.359	138.328	90.0743
XP_045611265.1	thymosin beta isoform X6 [Procambarus clarkii]	10	242	27.1	5.50458	-	-	-	11544.3	15462.5	6192.6	9369.53	10955.5	12676.3	23155.6	7577.16	6419.87	14562.1	11820.3	10549.8
XP_045611266.1	thymosin beta isoform X7 [Procambarus clarkii]	1	242	27.2	5.69745	-	-	-	299.113	476.988	595.084	351.825	543.741	1317.16	5276.68	316.078	510.811	548.183	1338.39	1216.5
XP_045611289.1	U6 snRNA-associated Sm-like protein LSm1 isoform X1 [Procambarus clarkii]	2	134	15.5	4.93133	-	-	-	626.135	696.578	694.836	597.392	633.442	651.881	582.013	753.585	1053.36	708.986	521.334	434.144
XP_045611291.1	low molecular weight phosphotyrosine protein phosphatase [Procambarus clarkii]	4	157	17.8	7.03705	-	-	-	434.107	336.592	396.978	826.567	757.051	666.141	482.748	592.134	295.976	453.041	603.007	688.34
XP_045611305.2	carbonic anhydrase 2 isoform X2 [Procambarus clarkii]	2	297	32.7	4.59747	-	-	-	1359.21	1185.02	700.847	1347.3	1309.51	738.758	811.965	1065.95	2796.48	1080.81	932.284	700.581
XP_045611368.1	tubulin beta-1 chain [Procambarus clarkii]	3	451	51	4.78204	Tubb1	Tubulin beta chain	-	5264.52	4239.53	3276	5541.78	2246.59	2305.59	982.947	2421.84	2991.43	6500.3	1315.5	1704.69
XP_045611422.1	CDP-diacylglycerol--inositol 3-phosphatidyltransferase [Procambarus clarkii]	3	216	24.3	8.26093	-	-	-	307.638	616.843	341.925	514.063	491.048	453.898	585.272	278.147	529.393	388.89	495.718	531.524
XP_045611425.1	isocitrate dehydrogenase [NAD] subunit beta, mitochondrial isoform X3 [Procambarus clarkii]	6	386	42	8.04755	-	-	-	448.95	428.579	294.652	522.667	572.315	428.281	764.55	257.609	317.045	541.52	651.091	435.926
XP_045611438.1	probable ATP-dependent RNA helicase DDX5 isoform X1 [Procambarus clarkii]	8	641	71.5	9.88214	-	-	-	1338.37	1181.25	809.343	1406.95	1149.91	1398.89	2174.19	920.362	757.404	1418.32	1450.67	1090.74
XP_045611443.1	probable ATP-dependent RNA helicase DDX5 isoform X1 [Procambarus clarkii]	1	654	73.4	9.69269	-	-	-	424.349	384.527	308.049	1106.58	727.339	427.891	585.013	441.906	377.792	521.703	746.163	631.36
XP_045611450.1	probable ATP-dependent RNA helicase DDX5 isoform X1 [Procambarus clarkii]	3	640	71.4	9.93195	-	-	-	62.4258	170.034	162.785	0.1	0.1	0.1	222.417	264.85	229.88	146.69	153.066	172.747
XP_045611458.1	probable small nuclear ribonucleoprotein E [Procambarus clarkii]	3	96	11.2	9.57025	snrpd1	Small nuclear ribonucleoprotein E	-	213.154	305.667	261	439.877	280.499	187.319	454.763	316.237	313.439	415.098	431.9	352.653
XP_045611460.1	mitochondrial carrier homolog 2 [Procambarus clarkii]	9	314	34.9	8.98541	-	-	-	2100.06	2058.96	2481.79	1673.23	2004.57	2054.61	3482.3	1672.99	1562.56	1442.82	2820.27	2917.56
XP_045611472.1	G protein-coupled receptor kinase 1 isoform X1 [Procambarus clarkii]	8	688	79.1	6.61713	-	-	-	483.926	425.808	394.446	659.513	364.316	406.597	558.026	688.763	574.664	517.567	465.135	169.287
XP_045611493.1	ADP-ribosylation factor-binding protein GGA1 isoform X1 [Procambarus clarkii]	2	760	82.8	5.13959	-	-	-	340.585	263.833	123.047	239.351	459.047	239.378	420.91	46.1008	274.017	262.556	178.227	136.597
XP_045611509.1	mite group 2 allergen Tyr p 2 isoform X2 [Procambarus clarkii]	1	142	15.1	4.67157	-	-	-	2118.82	3224.53	2744.81	2072.56	2799.62	2637.72	970.619	1800.62	3670.96	2747.98	1824.2	1943.54
XP_045611514.1	porphobilinogen deaminase isoform X1 [Procambarus clarkii]	9	380	40.8	6.52472	-	-	-	1959.98	1855.64	1953.82	2042.04	2177.89	2100.87	1652.4	2543.65	1918.22	2048.85	2035.17	1857.61
XP_045611527.2	uncharacterized protein [Procambarus clarkii]	5	415	44.5	8.33844	-	-	-	572.392	883.216	698.384	332.442	433.029	708.608	1111.32	361.493	570.385	356.522	1015.53	561.177
XP_045611528.1	DNA-directed RNA polymerase I subunit RPA2 isoform X1 [Procambarus clarkii]	1	1154	130	8.67621	-	-	-	417.106	442.31	364.725	324.882	464.707	267.945	460.886	540.928	453.247	227.313	322.051	311.009
XP_045611533.1	cytochrome c [Procambarus clarkii]	2	104	11.5	9.48981	-	-	-	1433.16	1633.46	113.303	586.735	1036.66	1465.27	633.187	630.497	603.366	1415.54	3800.4	1247.86
XP_045611537.1	charged multivesicular body protein 1a [Procambarus clarkii]	4	208	22.9	6.63019	-	-	-	742.529	648.943	710.459	448.914	771.572	530.674	615.472	340.563	745.928	555.568	581.61	517.708
XP_045611543.2	vitellogenin [Procambarus clarkii]	31	2717	306.7	8.30145	-	-	-	235.343	278.011	393.02	303.536	494.371	204.707	233.549	850.426	3130.58	1867.5	228.573	344.579
XP_045611626.2	sorting nexin lst-4 isoform X1 [Procambarus clarkii]	10	738	82.5	4.77606	-	-	-	1511.18	1753.07	755.283	1833.52	1652.23	1519.59	1738.8	1164.12	1039.35	1497.63	1356.34	1043.41
XP_045611631.1	trophoblast glycoprotein isoform X1 [Procambarus clarkii]	3	444	51	5.48224	-	-	-	442.973	429.626	481.028	488.921	401.585	390.144	322.09	543.393	382.455	376.34	576.372	315.574
XP_045611654.1	casein kinase II subunit beta isoform X1 [Procambarus clarkii]	4	230	26.6	6.05218	CSNK2B	Casein kinase II subunit beta	-	621.05	368.233	440.075	573.194	593.109	651.58	682.577	805.877	505.656	522.323	654.233	615.542
XP_045611659.2	tyrosine--tRNA ligase, mitochondrial [Procambarus clarkii]	4	473	53.1	8.99982	-	-	-	608.521	530.718	566.04	722.396	1077.96	761.353	555.543	796.21	621.596	461.298	875.16	788.249
XP_045611677.2	uncharacterized protein [Procambarus clarkii]	2	287	31	4.26117	-	-	-	561.205	614.572	1107.37	615.048	520.026	687.586	398.709	309.384	405.757	440.216	787.487	965.44
XP_045611680.2	uncharacterized protein [Procambarus clarkii]	1	270	29.9	4.30023	-	-	-	16571.7	18328	24331.6	10419.3	5087.63	11493.3	18186	8343.32	18170.5	7269.7	24121.3	21126.1
XP_045611684.1	muscle-specific protein 20 [Procambarus clarkii]	5	183	20.3	7.78436	-	-	-	10966	12235.9	9024.12	5863.79	9104.85	6551.82	12136.1	7325.74	5423.98	12522.6	8112.65	9183.36
XP_045611685.1	muscle-specific protein 20 [Procambarus clarkii]	3	172	19.6	6.91534	-	-	-	650.127	414.561	196.343	522.777	810.712	693.626	361.356	993.176	1262.71	564.051	315.126	403.592
XP_045611686.1	solute carrier family 12 member 9 isoform X1 [Procambarus clarkii]	5	965	105.4	6.24933	-	-	-	1000.26	1059.17	1118.97	850.171	983.48	857.974	931.108	1134.79	1620.86	708.646	1000.99	962.98
XP_045611707.1	armadillo segment polarity protein [Procambarus clarkii]	11	816	89.4	5.74518	arm	Armadillo segment polarity protein	-	1315.39	1419.34	695.304	1404.09	983.78	1095.29	2208.31	644.649	514.513	1186.35	1654.38	1013.86
XP_045611716.2	SID1 transmembrane family member 1 [Procambarus clarkii]	1	961	110.2	6.08246	-	-	-	240.422	351.658	348.65	265.772	309.068	258.648	182.859	204.536	655.3	353.945	370.426	159.019
XP_045611748.2	alpha-ketoglutarate-dependent 2,4-dichlorophenoxyacetate dioxygenase isoform X1 [Procambarus clarkii]	5	289	33.5	6.78766	-	-	-	1248.98	1519.4	626.406	1526.77	670.235	1170.66	2151.37	239.529	351.972	1422.47	1364.72	1222.84
XP_045611751.1	lysosomal aspartic protease [Procambarus clarkii]	3	383	41.5	4.35028	-	-	-	1349.07	2964.82	854.042	612.805	516.304	822.785	1511.56	693.611	733.577	1280.81	2805.21	2674.61
XP_045611752.2	oplophorus-luciferin 2-monooxygenase non-catalytic subunit [Procambarus clarkii]	1	350	39.5	4.28986	-	-	-	287.546	628.003	944.911	1844.71	3058.06	266.34	755.144	282.412	322.745	1996.08	2710.1	1931.03
XP_045611759.2	probable acyl-CoA dehydrogenase 6 [Procambarus clarkii]	8	422	46.6	6.71686	-	-	-	1471.74	1305.66	1977.01	711.203	1081.83	1502.8	1725.09	1234.89	1551.6	1284.31	2759.75	2207.75
XP_045611766.2	protein disulfide-isomerase A5 isoform X1 [Procambarus clarkii]	5	636	71.9	8.19928	-	-	-	346.346	358.33	368.656	364.217	397.567	360.034	473.043	352.289	260.308	438.309	362.863	288.668
XP_045611786.2	LOW QUALITY PROTEIN: guanidinobutyrase [Procambarus clarkii]	8	392	42.7	5.8786	-	-	-	1329.82	1575.89	1655.37	1029.45	811.084	1589.32	4116.87	1221.62	799.945	1188.85	2455.73	2863.69
XP_045611799.1	NSFL1 cofactor p47 [Procambarus clarkii]	6	386	41.6	5.36017	-	-	-	459.963	536.138	413.655	467.804	307.673	520.06	1054.25	224.319	354.762	506.516	490.64	256.324
XP_045611800.1	LOW QUALITY PROTEIN: ribosomal L1 domain-containing protein 1 [Procambarus clarkii]	3	618	69.9	9.69647	-	-	-	123.654	56.7492	60.5095	134.26	39.8903	97.1706	202.41	99.093	132.832	203.877	113.792	207.288
XP_045611804.2	UDP-glucose 4-epimerase isoform X5 [Procambarus clarkii]	9	399	44.1	5.89716	-	-	-	429.376	457.78	311.586	249.558	434.458	332.252	631.816	208.567	488.63	365.204	278.857	403.977
XP_045611810.1	putative tricarboxylate transport protein, mitochondrial [Procambarus clarkii]	8	317	34.7	9.62933	-	-	-	2951.46	3692.05	4262.41	3319.72	3240.19	4167.41	3338.17	4158.17	3732.82	2915.9	3839.06	4188.29
XP_045611833.1	WD repeat and FYVE domain-containing protein 2 isoform X1 [Procambarus clarkii]	2	408	45.7	6.14191	-	-	-	932.184	595.125	570.744	1172.5	786.234	905.849	1021.12	576.682	592.368	1038.04	972.051	731.224
XP_045611933.1	transmembrane 9 superfamily member 2 [Procambarus clarkii]	9	658	75	8.31158	-	-	-	1963.09	2254.6	2248.48	1815.42	2300.05	1960.86	2416.79	1824.47	2331.07	1647.66	1896.59	1802.38
XP_045611950.1	large ribosomal subunit protein eL6 [Procambarus clarkii]	8	227	25.8	10.7162	-	-	-	6690.45	7666.46	5640.7	7952.82	4776.91	5209.48	8758.64	3759.45	4358.19	6205.93	6688.55	7402.74
XP_045611991.1	sorting nexin-2 isoform X1 [Procambarus clarkii]	11	688	75.5	4.7901	-	-	-	1138.91	1206.22	557.191	2420.59	818.841	1051.75	2071.78	892.248	638.936	1284.54	1454.76	928.944
XP_045611999.1	long-chain specific acyl-CoA dehydrogenase, mitochondrial [Procambarus clarkii]	15	448	50.1	5.86212	-	-	-	15482.3	15426.4	22956.5	9314.54	14266.6	18267.2	15119.2	15515.9	13791.3	13750.4	17552.2	19534.9
XP_045612046.1	phosphoribosyl pyrophosphate synthase-associated protein 2 isoform X1 [Procambarus clarkii]	7	357	39.6	6.17694	-	-	-	1915.3	1756.78	2067.18	2197.74	2276.58	2059.73	2322.13	2177.31	2419.71	2126.84	1824.6	1785.61
XP_045612053.1	ATP-binding cassette sub-family D member 2 isoform X1 [Procambarus clarkii]	9	740	83.2	8.80731	-	-	-	237.018	409.207	235.548	605.705	359.732	329.865	380.725	430.705	463.217	381.906	702.382	355.294
XP_045612086.1	disintegrin and metalloproteinase domain-containing protein 10 isoform X1 [Procambarus clarkii]	1	933	104.8	8.1004	-	-	-	302.193	386.923	370.837	274.008	342.04	342.691	272.729	474.879	691.977	372.319	505.806	304.077
XP_045612090.2	E3 SUMO-protein ligase RanBP2 isoform X10 [Procambarus clarkii]	10	3104	337.9	5.35992	-	-	-	477.901	462.094	435.782	441.827	509.139	486.799	426.202	374.898	486.232	336.14	488.189	520.952
XP_045612098.1	ubiquitin-conjugating enzyme E2 J1 [Procambarus clarkii]	2	326	35.8	4.62335	-	-	-	825.478	863.589	713.378	884.29	722.546	571.569	343.621	680.69	479.588	639.327	430.416	588.764
XP_045612099.2	carboxypeptidase B isoform X1 [Procambarus clarkii]	4	445	50.3	5.79425	-	-	-	650.053	501.102	428.321	486.713	470.996	509.989	344.663	830.33	858.653	535.912	626.425	677.332
XP_045612112.2	sequestosome-1 [Procambarus clarkii]	4	651	70.5	5.50543	-	-	-	2635.77	2791.85	1424.73	471.45	1159.42	540.421	935.638	312.955	755.224	374.414	1044.5	791.121
XP_045612117.1	6-phosphofructo-2-kinase/fructose-2,6-bisphosphatase 1 isoform X1 [Procambarus clarkii]	4	532	60.9	5.91498	-	-	-	444.521	503.424	254.298	326.557	323.433	321.63	559.471	113.823	440.692	342.361	150.325	445.492
XP_045612123.1	uncharacterized protein [Procambarus clarkii]	1	637	68.8	6.52667	-	-	-	764.018	858.003	476.864	782.922	545.568	471.695	816.087	690.263	731.29	1263.11	1078.32	1337.98
XP_045612136.1	maltase A3 isoform X1 [Procambarus clarkii]	11	599	68.4	4.62445	-	-	-	2462.42	2774.75	2444.65	2605.2	2545.68	1966.66	1801.04	2207.77	3563	2331.64	1738.2	2237.31
XP_045612145.1	actin-57B isoform X1 [Procambarus clarkii]	2	377	41.7	5.16132	-	-	-	44341.6	49650.2	36288.4	39864.7	33773.4	39522.9	58211.6	32712.2	39775.8	40123.9	46736.3	44821.8
XP_045612151.1	actin, muscle-like [Procambarus clarkii]	3	376	41.8	5.16766	-	-	-	1695.65	1567.07	1105.08	1516.14	1813.07	1366.33	2123.99	742.11	1794.93	2046.98	1312.73	1930.79
XP_045612155.1	THO complex subunit 4 isoform X1 [Procambarus clarkii]	1	260	27.4	11.5795	-	-	-	357.954	476.707	391.741	764.661	259.431	368.831	890.265	190.918	270.153	573.638	756.24	329.874
XP_045612176.1	actin, muscle-like [Procambarus clarkii]	11	376	41.6	5.23004	-	-	-	76039.3	75975.4	65520.7	64411	68850.5	68405	81531.5	67309.5	72441.7	82903.1	86236.1	95647.5
XP_045612193.1	actin-57B-like [Procambarus clarkii]	1	376	41.9	5.24225	-	-	-	206.669	519.186	200.126	0.1	0.1	0.1	0.1	0.1	0.1	131.385	366.765	255.911
XP_045612194.2	rapamycin-insensitive companion of mTOR isoform X1 [Procambarus clarkii]	1	1770	195.1	6.11578	-	-	-	0.1	0.1	0.1	0.1	0.1	0.1	44.25	56.9687	129.243	231.041	46.8151	51.3366
XP_045612206.1	calumenin [Procambarus clarkii]	16	321	37.7	4.40155	-	-	-	1567.51	1415.54	1438.83	1374.99	1428.21	1150.22	1212.76	1427.02	1384.62	1844.89	1354.39	1501.95
XP_045612214.2	trimethyllysine dioxygenase, mitochondrial [Procambarus clarkii]	7	424	48.5	8.50543	-	-	-	873.48	825.606	867.703	2009.97	909.82	980.263	1355.09	1349.48	895.984	1441.1	2316.63	655.008
XP_045612229.2	probable glutamine--tRNA ligase [Procambarus clarkii]	22	768	87.2	6.94428	-	-	-	3194.61	3825.61	2608.74	4065.54	2758.99	3084.29	4239.15	2245.31	2960.2	3244.79	3370.91	3858.4
XP_045612250.2	myogenesis-regulating glycosidase [Procambarus clarkii]	5	644	71.9	4.56696	-	-	-	389.482	312.433	266.246	135.942	107.479	228.191	305.532	220.259	195.897	227.01	257.903	241.509
XP_045612251.2	myogenesis-regulating glycosidase-like [Procambarus clarkii]	9	642	71.3	4.38031	-	-	-	5521.72	6732.23	8072.75	3906.62	5808.54	5094.85	4300.1	5903.75	8308.8	4313.53	3943.36	7724.57
XP_045612256.1	LDLR chaperone boca [Procambarus clarkii]	6	205	24.1	5.15741	-	-	-	2543.5	2637.3	2313.13	3143.38	2974.37	2483.19	3048.45	2669	2294.75	2978.16	2617.26	2649.03
XP_045612261.2	uncharacterized protein [Procambarus clarkii]	1	241	27.4	8.40021	-	-	-	2508.12	2709.29	3869.48	1816.68	1986.46	3652.72	3714.06	3290.07	1696.19	1902.79	3761.29	3147.4
XP_045612294.2	leucine-rich repeat neuronal protein 3 [Procambarus clarkii]	4	489	55	5.91132	-	-	-	520.345	431.929	791.556	542.258	765.573	559.694	624.846	704.846	998.006	297.929	535.716	529.073
XP_045612296.1	PDZ domain-containing protein GIPC3 [Procambarus clarkii]	2	321	35.8	6.07782	-	-	-	367.263	382.736	300.745	551.056	358.063	415.365	681.978	351.681	296.983	316.019	473.413	418.099
XP_045612301.1	uncharacterized protein COX6B [Procambarus clarkii]	6	83	9.8	6.54645	-	-	-	12101.1	12656.1	12915.8	9222.87	4225.81	9929.23	16278.4	5857.02	7713.27	7538.58	9892.58	11963.9
XP_045612303.1	vacuolar protein sorting-associated protein 35 isoform X1 [Procambarus clarkii]	12	804	92.2	5.28742	-	-	-	1585.35	1499.85	1399.4	1791.06	1713.48	1625.71	1839.42	1318.04	1788.45	1665.13	1482.74	1577.93
XP_045612311.1	cysteine dioxygenase type 1 [Procambarus clarkii]	6	201	23.3	5.76129	-	-	-	537.095	534.305	698.076	388.046	1281.81	1051.88	230.023	678.321	622.656	1424.01	464.004	326.863
XP_045612356.1	proteasome subunit beta type-2 [Procambarus clarkii]	3	254	28.7	7.08319	-	-	-	4457.76	4074.24	4065.96	4818.81	3383.02	3824.77	3226.14	5177.76	5141.29	3160.07	3196.58	3546.87
XP_045612362.1	procathepsin L isoform X1 [Procambarus clarkii]	7	353	39.2	5.30365	-	-	-	26763.5	28540.2	28865.4	14825.2	21664.3	21559.1	24782.7	31757.1	30667.3	18992	14601.5	19520.5
XP_045612409.1	actin-3, muscle-specific [Procambarus clarkii]	1	376	41.8	5.63629	-	-	-	168.244	357.071	133.449	476.121	940.219	381.382	224.32	81.871	586.576	660.227	254.823	353.273
XP_045612479.1	peroxiredoxin-2 [Procambarus clarkii]	7	247	27.5	7.56842	-	-	-	2296.58	2207.58	2809.76	2702.58	3043.4	3069.33	3350.8	3657.53	2447.49	2435.7	3513.78	3207.16
XP_045612486.2	probable protein phosphatase 2C T23F11.1 isoform X1 [Procambarus clarkii]	2	339	37.1	4.83636	-	-	-	338.843	402.398	317.516	360.295	157.6	229.644	475.111	295.741	325.285	291.79	369.717	478.52
XP_045612488.1	cytochrome P450 2L1 [Procambarus clarkii]	22	494	57.1	7.00543	-	-	-	3969.63	3482.94	4720.04	9842.13	5820.97	6661.15	5448.46	5756.92	2569.08	5193.71	7776.54	5875.6
XP_045612500.1	hsp90 co-chaperone Cdc37 [Procambarus clarkii]	6	351	41.3	5.19391	-	-	-	2180.19	2470	2290.07	2708.65	2115.9	2411.4	3114.12	2143.85	1279.83	2218.09	2872.07	2009.42
XP_045612519.1	histone H2A.V [Procambarus clarkii]	2	128	13.4	10.5804	-	-	-	10753.6	9737.64	12090.4	14480.8	17559.7	15108.3	11935.4	15982.5	10451.6	13555.9	9536.91	11036.5
XP_045612525.1	nucleoside hydrolase [Procambarus clarkii]	7	341	37.3	5.63239	-	-	-	1294.19	1167.61	1511.57	1398.21	1138.25	1256.16	1833.32	1411.13	1391.71	1131.87	1268.07	1522.67
XP_045612548.1	adenylyl cyclase-associated protein 1 isoform X6 [Procambarus clarkii]	19	505	55.2	8.80524	-	-	-	6653.75	7972.31	4236.97	5112.9	3409.17	4905.08	9659.98	2993.45	3397.23	5488.83	7489.81	6209.81
XP_045612553.1	armadillo repeat-containing protein 6 [Procambarus clarkii]	1	469	51.8	5.95966	-	-	-	0.1	0.1	0.1	0.1	0.1	0.1	162.808	228.396	209.174	219.534	38.0155	60.0953
XP_045612564.1	importin subunit alpha-7 isoform X1 [Procambarus clarkii]	8	536	59	5.02496	-	-	-	1345.69	1499.86	1125	794.092	857.994	1215.66	2149.04	998.831	1067.6	1285.45	1446.38	1544.58
XP_045612592.1	large ribosomal subunit protein bL20 [Procambarus clarkii]	1	146	16.6	10.5761	-	-	-	509.33	409.56	518.429	453.429	416.38	267.448	471.727	397.276	510.023	244.467	440.071	444.766
XP_045612599.2	4-trimethylaminobutyraldehyde dehydrogenase isoform X1 [Procambarus clarkii]	15	510	55	6.40314	-	-	-	7009.58	8270.88	7384.54	8457.72	6879.21	6904.94	6213.85	10372.7	9591.61	3847.97	6834.84	6598.79
XP_045612612.1	DNA-directed RNA polymerase II subunit RPB7 isoform X1 [Procambarus clarkii]	1	172	19.5	5.13641	-	-	-	308.004	327.186	336.055	282.605	79.8707	359.704	300.544	130.323	297.734	262.436	463.313	264.747
XP_045612642.1	zinc metalloproteinase nas-4 [Procambarus clarkii]	4	273	30.8	4.65033	-	-	-	2014.55	2417.34	2511.96	1702.31	3783.72	1671.15	1935	2230.31	3319.3	2514.59	1075.03	2062.46
XP_045612645.1	ras-related protein Rab6 isoform X1 [Procambarus clarkii]	6	212	24	5.60333	-	-	-	1878.83	2527.07	703.853	2025.31	1506.43	1765.95	3308	1229.91	816.2	2271.47	2321.81	2170.46
XP_045612661.1	long-chain-fatty-acid--CoA ligase ACSBG2 [Procambarus clarkii]	8	682	75.7	5.72052	-	-	-	1418.58	1458.85	1309.22	2005.01	1818.22	1142.59	1015.41	1580.42	1690.57	1219.45	1882.23	979.746
XP_045612666.1	calcium-binding protein P isoform X1 [Procambarus clarkii]	1	410	43	7.47723	-	-	-	332.373	230.669	191.338	253.493	349.619	338.463	523.944	339.039	235.415	447.922	361.59	344.891
XP_045612683.1	dual 3',5'-cyclic-AMP and -GMP phosphodiesterase 11 isoform X8 [Procambarus clarkii]	1	1028	114.5	5.70917	-	-	-	141.37	94.2062	171.887	267.087	129.486	75.043	308.405	89.0966	242.041	49.7133	363.995	557.222
XP_045612691.1	uncharacterized protein [Procambarus clarkii]	1	442	49.3	7.10297	-	-	-	373.607	160.551	346.276	210.659	215.522	227.872	232.341	341.901	495.369	314.979	546.675	383.719
XP_045612694.1	nucleoporin p58/p45 isoform X1 [Procambarus clarkii]	1	594	61	6.72894	-	-	-	320.485	199.739	151.575	269.03	480.432	483.473	374.389	401.291	411.95	302.796	364.63	332.961
XP_045612702.1	N-alpha-acetyltransferase 35, NatC auxiliary subunit isoform X1 [Procambarus clarkii]	1	749	85.9	6.77447	-	-	-	687.128	523.455	548.68	480.629	765.348	524.418	688.163	513.672	534.029	503.436	642.73	490.747
XP_045612816.1	uncharacterized protein [Procambarus clarkii]	1	446	48.5	7.35956	-	-	-	1029.29	479.686	1644.46	734.058	500.533	512.105	837.767	1089.27	616.697	995.064	1212.08	440.633
XP_045612818.2	uncharacterized protein [Procambarus clarkii]	8	197	22	5.05316	-	-	-	7637.01	8454.23	6933.13	5939.55	10309.4	9069.76	6952.91	7592.83	6197.46	5663.7	7916.57	9134.98
XP_045612819.1	uncharacterized protein [Procambarus clarkii]	2	208	23.3	5.70477	-	-	-	471.042	626.284	783.566	365.396	541.395	1091.45	550.714	447.024	323.612	560.085	701.755	345.703
XP_045612824.1	uncharacterized protein [Procambarus clarkii]	3	339	38.5	4.81708	-	-	-	499.656	541.511	295.142	1196.53	691.71	519.353	506.897	256.74	256.137	538.615	399.328	324.988
XP_045612850.1	transport and Golgi organization protein 11 isoform X6 [Procambarus clarkii]	1	253	28.7	4.97357	-	-	-	315.698	202.57	263.573	115.54	967.785	299.846	128.579	188.419	139.987	448.515	429.968	277.879
XP_045612855.1	enoyl-CoA hydratase, mitochondrial isoform X1 [Procambarus clarkii]	9	302	32.7	8.55463	-	-	-	1069.7	831.765	1681.77	1816.89	1226.34	1532.46	1222.29	2219.87	1155.89	1144.38	2020.92	1862.88
XP_045612861.1	monocarboxylate transporter 10 isoform X1 [Procambarus clarkii]	2	580	62.5	6.70929	-	-	-	414.584	320.16	290.809	183.645	269.085	320.324	172.844	459.183	762.557	285.443	262.698	336.718
XP_045612868.2	uncharacterized protein [Procambarus clarkii]	17	1568	169.2	4.64398	-	-	-	26102.4	28465.5	18186.6	18629.9	17796.9	25985.2	36339	24214.8	21146	28059.4	24120.4	23408.1
XP_045612874.2	lon protease homolog, mitochondrial [Procambarus clarkii]	23	1009	112.3	6.9212	-	-	-	1601.32	1490.97	1185.81	2219.47	1295.53	2260.64	3086.18	1362.07	935.791	1871.47	2440.27	1634.61
XP_045612880.1	tafazzin [Procambarus clarkii]	1	282	32.4	9.06976	-	-	-	414.423	527.107	303.923	129.783	547.751	527.766	447.012	357.645	166.205	262.599	209.204	236.378
XP_045612901.2	malonate--CoA ligase ACSF3, mitochondrial isoform X1 [Procambarus clarkii]	8	584	65.3	8.81927	-	-	-	1174.47	1276.28	591.089	1628.17	982.02	1853.29	2094.71	305.165	604.184	997.303	1578.03	1021.86
XP_045612910.2	putative methyltransferase DDB_G0268948 isoform X1 [Procambarus clarkii]	3	280	31.4	5.42889	-	-	-	302.165	329.137	338.568	527.434	307.226	301.419	662.336	194.892	161.462	184.597	378.741	556.45
XP_045612915.2	putative methyltransferase DDB_G0268948 isoform X3 [Procambarus clarkii]	5	275	30.6	5.41779	-	-	-	33012.8	39508.6	30128.2	32687.9	21087.3	27294	49646.9	23270.2	19631.8	33098.1	45543.7	43640.5
XP_045612917.2	cholinesterase isoform X1 [Procambarus clarkii]	4	999	114.5	6.93585	-	-	-	392.419	572.095	435.785	300.392	472.572	406.216	488.578	489.413	466.173	353.038	331.249	443.683
XP_045612928.1	aminomethyltransferase, mitochondrial isoform X1 [Procambarus clarkii]	13	448	48.4	8.57538	-	-	-	1827.22	2086.98	1813.24	1821.94	2037.5	1850.57	2716.92	2566.51	2207.88	1487.22	2371.11	2280.05
XP_045612933.1	nuclear pore membrane glycoprotein 210 isoform X2 [Procambarus clarkii]	12	1898	203.9	5.62824	-	-	-	310.036	334.728	380.759	320.9	499.272	367.623	360.724	347.188	550.342	378.773	342.52	462.177
XP_045612982.1	NPC intracellular cholesterol transporter 2 homolog a [Procambarus clarkii]	3	162	17.1	3.99884	-	-	-	3494.48	3949.35	3728.44	1268.02	2649.52	2046.01	2280.62	1973.63	3887.37	2034.31	1851.88	2251.22
XP_045612990.2	mucin-4 isoform X1 [Procambarus clarkii]	1	1514	170.6	8.8338	-	-	-	1095.04	1557.01	1578.84	2727.54	6228.05	2855.97	769.95	2403.87	2999.13	1668.27	1220.49	2323.73
XP_045612994.1	tetratricopeptide repeat protein 19 homolog, mitochondrial [Procambarus clarkii]	2	410	47.3	8.33282	-	-	-	0.1	0.1	0.1	105.87	181.822	174.525	79.2054	128.996	122.864	105.486	142.622	211.736
XP_045613018.1	isoleucine--tRNA ligase, cytoplasmic isoform X1 [Procambarus clarkii]	41	1321	150.4	6.3808	-	-	-	4855.04	5370.8	3572.44	6117.62	4227.6	4281.37	5152.81	3589.21	4082.35	5085.8	4217.57	4348.43
XP_045613032.1	leucine-rich repeat-containing protein 47 [Procambarus clarkii]	2	523	57.7	7.02838	-	-	-	1111.09	1111.87	369.334	692.517	443.315	519.752	1545.56	436.217	393.415	799.999	700.496	1014.01
XP_045613037.2	LOW QUALITY PROTEIN: phenoloxidase 1 [Procambarus clarkii]	11	684	78.1	7.12274	-	-	-	1025.4	1097.88	894.652	818.311	1569.5	1467.2	1107.48	803.398	863.56	1331.42	914.693	1441.2
XP_045613040.2	alpha-2-macroglobulin receptor-associated protein [Procambarus clarkii]	7	347	40.4	8.73492	-	-	-	261.06	77.4995	292.886	182.156	254.032	222.95	347.071	132.385	61.3128	281.812	234.094	211.116
XP_045613055.1	ras-related protein Rap-2c [Procambarus clarkii]	2	182	20.4	5.42938	-	-	-	1320.41	1431.84	1004.63	1271.98	1707.49	1606.88	514.842	1685.05	1280.23	1094.56	770.392	831.94
XP_045613093.1	protein disulfide-isomerase A4 [Procambarus clarkii]	12	626	71	5.20843	-	-	-	1170.7	1046.36	865.297	1419.79	843.324	983.801	1226.9	732.669	741.328	1206.75	1252.39	980.689
XP_045613126.1	cleavage stimulation factor subunit 3 [Procambarus clarkii]	1	705	82.4	7.92291	-	-	-	419.96	501.257	402.061	170.166	175.036	118.405	239.548	169.873	258.088	315.35	366.224	366.356
XP_045613214.1	ras-like protein 1 [Procambarus clarkii]	7	187	21.5	6.84088	-	-	-	1664.68	1822.47	1700.55	1107.9	1167.14	1495.49	2285.1	1248.92	1557.71	1464.03	2184.55	2428.48
XP_045613217.2	LOW QUALITY PROTEIN: enhancer of mRNA-decapping protein 4 [Procambarus clarkii]	2	1419	153.6	5.11053	-	-	-	81.0551	105.03	88.6264	167.853	119.196	165.393	422.049	257.28	264.122	229.501	237.014	194.347
XP_045613240.1	FACT complex subunit Ssrp1 [Procambarus clarkii]	5	712	80.4	5.2298	-	-	-	419.465	412.398	97.384	181.067	246.867	221.77	400.646	224.651	297.261	204.177	220.692	240.024
XP_045613243.2	pseudouridine-5'-phosphate glycosidase isoform X1 [Procambarus clarkii]	5	380	40.8	8.08063	-	-	-	842.731	1111.79	892.315	574.026	322.895	922.485	1021.19	589.927	665.009	422.699	1200.48	1020.05
XP_045613265.1	TBC1 domain family member 16 [Procambarus clarkii]	2	854	96.3	4.75201	-	-	-	177.022	493.569	216.78	880.789	679.805	603.851	1030.11	627.166	418.374	454.349	605.384	366.02
XP_045613266.1	target of rapamycin complex subunit lst8 [Procambarus clarkii]	3	317	35.3	5.67316	-	-	-	518.401	588.947	658.169	368.155	326.226	439.569	402.114	530.828	496.764	358.897	394.571	569.045
XP_045613271.1	eukaryotic peptide chain release factor GTP-binding subunit ERF3A isoform X1 [Procambarus clarkii]	12	568	62.6	5.04803	-	-	-	1346.95	1363.85	1208.37	2149.86	1055.7	1493.59	2231.52	1196.6	1129.53	1284.25	1687.95	1406.71
XP_045613274.2	ATP-citrate synthase isoform X1 [Procambarus clarkii]	23	1097	120.8	6.39532	-	-	-	2372.25	2550.55	595.019	1208.67	1377.27	1717.97	3382.81	956.567	1138.46	2368.99	846.276	1327.05
XP_045613278.2	retinol dehydrogenase 12 [Procambarus clarkii]	10	356	39.8	7.53937	-	-	-	5184.79	6092.53	4759.41	6909.42	5315.11	4344.43	10123.9	7531.82	6318.03	4420.56	6706.33	6691.9
XP_045613279.2	LOW QUALITY PROTEIN: thyroid receptor-interacting protein 6 [Procambarus clarkii]	5	621	66.6	6.17963	-	-	-	253.544	256.389	296.695	370.987	127.928	369.566	633.601	638.621	628.64	184.886	368.891	213.78
XP_045613300.2	LOW QUALITY PROTEIN: ras-related protein Rab-2 [Procambarus clarkii]	7	166	18.3	5.73956	-	-	-	2857.95	2927.54	1982.99	2058.87	2018.13	2071.56	2393.78	2026.43	2637.29	2616.65	2324.6	2470.05
XP_045613302.2	uncharacterized protein [Procambarus clarkii]	3	443	48.8	4.76068	-	-	-	1344.73	1186.53	1551.26	672.81	1439.16	1548.39	1128.86	1987.26	1601.06	727.667	1132.63	1031.94
XP_045613313.1	trafficking protein particle complex subunit 8 [Procambarus clarkii]	2	1423	158.2	6.07477	-	-	-	169.87	248.647	250.853	270.104	137.569	69.3611	302.503	308.814	318.151	275.774	237.591	153.604
XP_045613314.1	zinc transporter ZIP1 [Procambarus clarkii]	4	360	39	5.99701	-	-	-	2206.59	1816.01	1970.82	1123.64	1455.67	1770.7	1408.77	2457.74	2108.45	1617.27	1933.35	2159.27
XP_045613321.2	cytoplasmic FMR1-interacting protein isoform X1 [Procambarus clarkii]	5	1648	187.3	6.68353	-	-	-	400.65	348.287	238.73	488.393	302.471	333.659	455.294	367.736	376.642	557.091	334.648	210.881
XP_045613333.1	eukaryotic translation initiation factor 3 subunit G isoform X4 [Procambarus clarkii]	8	337	37.6	8.49542	-	-	-	927.532	1099.35	1156.33	1054.03	1041.58	976.144	1481.24	859.852	1184.52	963.17	1209.57	1173.43
XP_045613344.1	actin-related protein 2/3 complex subunit 3 [Procambarus clarkii]	4	198	22.5	8.9776	-	-	-	1132.43	1698.1	617.418	498.508	1142.14	1028.37	625.697	713.794	1005.76	1540.88	876.822	1193.98
XP_045613347.1	brefeldin A-inhibited guanine nucleotide-exchange protein 1 isoform X2 [Procambarus clarkii]	7	1853	208	5.80548	-	-	-	393.654	435.602	195.379	304.956	196.823	331.31	368.045	220.539	416.408	206.679	427.72	267.019
XP_045613349.1	carboxylic ester hydrolase [Procambarus clarkii]	19	606	66.4	5.46698	-	-	-	34562.3	36527.5	33373.1	41382.7	35822.1	31379.5	35125.9	31775.2	32062.4	37856.1	30388.4	28209.4
XP_045613364.1	carboxylic ester hydrolase [Procambarus clarkii]	3	606	66.3	5.11993	-	-	-	1564.86	1604.29	786.38	2570.96	1857.23	1103.66	2446.99	890.992	326.449	2400.69	1642.95	947.384
XP_045613365.1	uncharacterized protein [Procambarus clarkii]	2	202	21.8	5.75055	-	-	-	6985.36	5876.45	2861.75	3077.91	3436.74	6793.62	5082.48	2510.99	765.282	3374.16	7844.45	4866.78
XP_045613377.1	venom carboxylesterase-6 [Procambarus clarkii]	8	598	65.9	5.52484	-	-	-	2799.23	4277.22	3313.06	3902.88	3272.54	2807.83	4291.07	2755.51	2049.87	4154.13	2992.8	2278.74
XP_045613382.1	alpha-ketoglutarate dehydrogenase component 4 [Procambarus clarkii]	1	92	10	9.80609	-	-	-	1012.09	1226.7	398.774	1274.8	750.732	1266.52	1511.49	967.321	106.687	1142.65	2039.64	621.098
XP_045613389.1	juvenile hormone esterase isoform X1 [Procambarus clarkii]	1	596	65.6	5.66962	-	-	-	136.33	208.042	348.419	263.826	301.754	303.896	353.433	231.469	324.897	384.299	207.251	358.388
XP_045613400.1	arylsulfatase H [Procambarus clarkii]	1	619	69	7.92572	-	-	-	1204.68	2025.56	1151.76	2078.22	2924.74	747.681	956.638	1667.75	1942.44	1040.25	406.939	1744.92
XP_045613407.1	glyoxylate reductase/hydroxypyruvate reductase isoform X5 [Procambarus clarkii]	6	376	40.7	7.63178	-	-	-	950.256	1407.94	248.189	435.107	840.802	609.1	679.337	415.271	899.103	690.292	219.886	853.134
XP_045613414.1	GTP-binding protein Rheb homolog [Procambarus clarkii]	4	182	20.5	5.42657	-	-	-	1536.65	1966.22	1599.26	1749.23	1535.45	1556.92	2346.66	1894.72	2031.85	1971.68	1751.08	882.295
XP_045613417.1	(3R)-3-hydroxyacyl-CoA dehydrogenase-like [Procambarus clarkii]	7	265	27.1	8.38129	-	-	-	12277.8	18327.7	15861.6	15162.3	10500.9	13394.7	65588	21941.7	12744.4	14513.7	36396.4	33892.8
XP_045613418.1	(3R)-3-hydroxyacyl-CoA dehydrogenase [Procambarus clarkii]	3	252	25.9	6.1142	-	-	-	5773.52	7276.15	10593.7	7683.72	11000.2	11666.9	12164.5	13871.8	3598.54	11795.2	14281.6	14800.3
XP_045613420.1	(3R)-3-hydroxyacyl-CoA dehydrogenase isoform X1 [Procambarus clarkii]	4	252	25.7	5.4129	-	-	-	5552.74	4295.69	11235.7	5482.73	4878.43	7538.25	6968.65	9738.16	5052.09	5693.05	8875.13	8856.12
XP_045613423.1	(3R)-3-hydroxyacyl-CoA dehydrogenase [Procambarus clarkii]	11	252	25.9	5.05194	-	-	-	31135.5	36087.9	34447.5	30845	32237.7	37761.7	31399.3	38214	31289.9	27870.4	35204.6	33839.4
XP_045613427.1	presequence protease, mitochondrial [Procambarus clarkii]	7	1018	113.7	5.98859	-	-	-	847.958	711.777	911.99	693.258	966.184	917.754	798.986	1148.32	514.944	1099.77	1167.57	812.192
XP_045613428.1	fatty acid hydroxylase domain-containing protein 2 [Procambarus clarkii]	1	335	38.4	8.99249	-	-	-	694.149	734.598	475.054	806.703	619.072	740.417	699.359	478.304	432.548	792.968	839.055	896.762
XP_045613449.1	ADP-ribosylation factor-like protein 2 [Procambarus clarkii]	2	188	21.5	5.5788	-	-	-	757.988	958.57	976.571	641.361	910.307	735.5	1040.84	807.171	500.661	618.628	992.135	782.606
XP_045613450.1	cystatin-B isoform X1 [Procambarus clarkii]	4	114	12.6	6.27936	-	-	-	27891.6	25800.3	32499.6	18130	30473.4	18261	22217.6	19473.3	23974.6	22283.1	8380.15	16136
XP_045613453.1	malate dehydrogenase, mitochondrial [Procambarus clarkii]	12	340	35.3	8.73016	-	-	-	23946.1	29813.3	30688.5	26252.5	30396.5	30796.7	31681.8	29307.6	32215.6	25347.6	35321	36724.5
XP_045613455.1	striatin-3 isoform X3 [Procambarus clarkii]	3	689	77	4.94501	-	-	-	646.875	577.389	517.712	490.923	435.403	490.568	514.386	559.6	799.267	429.275	524.853	477.435
XP_045613462.1	protein cornichon homolog 4 [Procambarus clarkii]	3	168	19.3	5.35028	-	-	-	491.373	628.11	418.924	389.934	311.087	438.635	422.396	516.386	403.372	509.138	348.175	368.388
XP_045613479.2	hornerin isoform X1 [Procambarus clarkii]	13	2090	223.1	8.63251	-	-	-	759.085	519.541	943.75	429.937	650.59	652.26	1038.7	401.454	1095.17	837.825	447.591	794.702
XP_045613480.1	collagen alpha-1(III) chain [Procambarus clarkii]	18	1217	127	7.57269	-	-	-	5054.03	6084.71	5636.16	1727.36	1197.33	2068.79	1697.23	947.187	1730.66	939.78	1202.79	4751.7
XP_045613481.1	uncharacterized protein [Procambarus clarkii]	4	324	33.7	9.6004	-	-	-	3115.49	3949.65	3326.29	930.39	576.039	1009.01	1204.66	175.556	766.181	382.88	684.125	2682.24
XP_045613486.1	dehydrogenase/reductase SDR family member 11 [Procambarus clarkii]	1	248	27.2	6.07697	-	-	-	1598.02	2274.93	1426.29	2090.19	2493.12	2057.73	1130.57	2112.49	1757.75	1177.16	504.699	2719.94
XP_045613493.1	dehydrogenase/reductase SDR family member 11 [Procambarus clarkii]	13	252	27.4	7.12824	-	-	-	3631.97	5567.64	4313.57	5798.46	4841.54	5322.73	9306.57	5564.4	5471.85	4235.25	8441.51	5367.36
XP_045613500.1	dehydrogenase/reductase SDR family member 11 [Procambarus clarkii]	4	252	27.2	6.50678	-	-	-	389.28	780.472	229.627	816.093	145.619	487.157	4262.24	535.661	339.745	806.782	1324.84	925.718
XP_045613508.1	cysteine--tRNA ligase, cytoplasmic [Procambarus clarkii]	21	716	81.5	5.95648	-	-	-	2098.46	2225	1713.16	2687.9	2340.32	1829.97	2715.76	1986.22	1952.9	2117.89	2250.4	2293.95
XP_045613513.1	cullin-2 isoform X1 [Procambarus clarkii]	5	754	87.2	7.9118	-	-	-	246.47	148.032	335.571	146.625	324.823	265.472	314.986	240.844	270.284	145.801	324.364	214.339
XP_045613516.2	uncharacterized protein [Procambarus clarkii]	1	394	44.4	6.16266	-	-	-	207.769	256.225	391.578	741.913	604.081	493.334	886.821	443.319	240.218	459.927	698.839	152.314
XP_045613518.2	uncharacterized protein Chchd3 [Procambarus clarkii]	4	313	33.8	5.1253	-	-	-	674.719	841.634	368.031	957.149	311.742	825.086	1990.96	281.905	207.764	867.067	1744.09	1024.92
XP_045613533.1	microtubule-associated proteins 1A/1B light chain 3A [Procambarus clarkii]	2	122	14.6	9.88422	-	-	-	2489.42	2772.14	3914.56	1566.63	4506.59	2540.98	3959.14	1994.54	1659.55	2319.27	3148.31	2457.2
XP_045613538.1	elongin-C [Procambarus clarkii]	4	116	13	4.6673	-	-	-	2106.6	2546.14	2125.9	1491.12	1560.45	1785.78	2993.7	1405.91	1559.67	1893.94	2431	2666.43
XP_045613568.1	acyl-CoA-binding domain-containing protein 6-like [Procambarus clarkii]	1	243	27.2	4.64606	-	-	-	180.159	149.301	168.456	206.45	233.173	124.641	306.572	293.848	318.636	172.258	160.267	194.047
XP_045613569.2	uridine 5'-monophosphate synthase [Procambarus clarkii]	10	520	57.1	6.44037	-	-	-	1270.23	1079.32	1255.46	2346.24	1593.46	1106.85	2000.5	603.675	595.453	1909.57	1794.72	1163.55
XP_045613570.1	protein transport protein Sec61 subunit beta [Procambarus clarkii]	2	95	9.9	11.7963	-	-	-	8224.24	9010.73	7376.82	16500.9	7445.07	8663.87	13358	11107.1	8932.5	11466.5	7639.01	7026.02
[truncated: 1,853 more rows]
